# Supplementary material for: r-2,c-6-Di­phenyl­piperidine
Source: Acta Crystallogr Sect E Struct Rep Online. 2013 Aug 3;69(Pt 9):o1371. doi: 10.1107/S1600536813020382 (PMC3884494; doi:10.1107/S1600536813020382)
Supplement: Supplementary file 2 [file e-69-o1371-Isup2.hkl]

# 
# h,k,l, Fc-squared, Fo-squared, sigma(Fo-squared) and status flag 
# 
data_I
_shelx_title ' SP in P-1' 
_shelx_refln_list_code          4 
_shelx_F_calc_maximum       83.83 
_exptl_crystal_F_000       256.00 
_reflns_d_resolution_high  0.7924 
 
loop_ 
 _symmetry_equiv_pos_as_xyz 
 'x, y, z' 
 '-x, -y, -z' 
 
_cell_length_a     5.6450 
_cell_length_b    11.2255 
_cell_length_c    11.5281 
_cell_angle_alpha  73.911 
_cell_angle_beta   89.898 
_cell_angle_gamma  81.466 
 
_shelx_F_squared_multiplier     1.000 
 
loop_ 
 _refln_index_h 
 _refln_index_k 
 _refln_index_l 
 _refln_F_squared_calc 
 _refln_F_squared_meas 
 _refln_F_squared_sigma 
 _refln_observed_status 
   1   0   0      371.21      366.53      6.57 o 
   2   0   0      211.44      200.57      3.64 o 
   3   0   0       42.10       43.39      0.90 o 
   4   0   0       44.90       45.79      0.94 o 
   5   0   0       57.31       60.49      1.49 o 
   6   0   0        3.81        2.68      0.59 o 
   7   0   0        0.18        0.24      0.53 o 
  -6   1   0        3.25        2.80      0.44 o 
  -5   1   0       11.18       11.06      0.50 o 
  -4   1   0       10.67        9.45      0.30 o 
  -3   1   0       15.85       17.80      0.47 o 
  -2   1   0      653.31      632.98     11.24 o 
  -1   1   0      149.68      144.10      2.33 o 
   0   1   0        2.61        2.65      0.06 o 
   1   1   0     2390.46     2224.04     30.58 o 
   2   1   0      118.39      118.15      1.80 o 
   3   1   0       27.43       28.28      0.50 o 
   4   1   0       83.90       76.10      1.44 o 
   5   1   0       14.13       12.89      0.53 o 
   6   1   0        8.23        9.42      0.61 o 
   7   1   0        1.33        0.60      0.80 o 
  -6   2   0        0.59        0.57      0.38 o 
  -5   2   0        1.59        0.75      0.24 o 
  -4   2   0        0.18        0.30      0.10 o 
  -3   2   0       47.92       60.74      2.28 o 
  -2   2   0       26.22       22.98      0.45 o 
  -1   2   0      398.74      384.41      6.89 o 
   0   2   0        8.24        9.46      0.21 o 
   1   2   0        0.23        0.29      0.03 o 
   2   2   0      670.71      637.68      9.34 o 
   3   2   0       19.49       17.89      0.37 o 
   4   2   0       12.50       11.73      0.32 o 
   5   2   0       90.16       87.35      1.71 o 
   6   2   0        2.76        3.93      0.36 o 
   7   2   0        2.65        3.17      0.50 o 
  -6   3   0        0.35       -0.30      0.30 o 
  -5   3   0        4.95        6.16      0.65 o 
  -4   3   0        0.03       -0.14      0.14 o 
  -3   3   0       15.90       17.13      0.62 o 
  -2   3   0        0.00        0.07      0.05 o 
  -1   3   0       57.50       60.77      1.14 o 
   0   3   0       98.19       92.76      1.72 o 
   1   3   0      144.40      138.55      2.28 o 
   2   3   0       30.84       34.11      0.66 o 
   3   3   0        7.73        6.30      0.24 o 
   4   3   0       19.22       20.53      0.60 o 
   5   3   0       47.51       48.45      1.17 o 
   6   3   0        0.00        0.00      0.13 o 
   7   3   0        0.03       -0.38      0.41 o 
  -6   4   0        0.02       -0.14      0.30 o 
  -5   4   0        1.81        0.76      0.68 o 
  -4   4   0        5.06        6.05      0.42 o 
  -3   4   0        3.22        3.06      0.20 o 
  -2   4   0      272.58      297.49      5.41 o 
  -1   4   0      117.51      125.10      2.10 o 
   0   4   0        2.54        2.59      0.15 o 
   1   4   0       20.38       16.46      0.33 o 
   2   4   0       92.87      104.33      1.78 o 
   3   4   0       39.82       48.59      0.91 o 
   4   4   0        6.63        7.19      0.32 o 
   5   4   0       29.50       29.09      0.82 o 
   6   4   0        0.01       -0.13      0.13 o 
   7   4   0        0.18        0.06      0.53 o 
  -6   5   0        0.08       -0.05      0.68 o 
  -5   5   0        3.67        2.87      1.15 o 
  -4   5   0        5.98        5.06      0.74 o 
  -3   5   0        0.18        0.19      0.12 o 
  -2   5   0        8.25        6.06      0.22 o 
  -1   5   0        8.85        8.01      0.23 o 
   0   5   0        7.60        9.09      0.39 o 
   1   5   0       69.18       75.40      2.07 o 
   2   5   0      362.21      391.86      7.18 o 
   3   5   0        0.27        0.65      0.10 o 
   4   5   0        4.32        3.60      0.31 o 
   5   5   0        1.45        1.84      0.25 o 
   6   5   0        1.10        0.69      0.26 o 
  -5   6   0        0.04       -0.02      0.31 o 
  -4   6   0       12.55       11.37      0.67 o 
  -3   6   0        4.18        4.27      0.25 o 
  -2   6   0        0.55        0.76      0.11 o 
  -1   6   0        9.62       10.34      0.42 o 
   0   6   0       19.46       19.70      0.52 o 
   1   6   0       99.50       99.55      2.72 o 
   2   6   0        0.72        0.20      0.05 o 
   3   6   0        8.18        7.33      0.39 o 
   4   6   0        5.45        5.66      0.38 o 
   5   6   0        7.43        7.84      0.48 o 
   6   6   0        0.00        0.14      0.14 o 
  -5   7   0       21.72       13.09      1.42 o 
  -4   7   0        1.06        1.42      0.59 o 
  -3   7   0        2.15        2.72      0.23 o 
  -2   7   0        7.39        8.09      0.30 o 
  -1   7   0       33.62       35.19      0.81 o 
   0   7   0       19.60       19.65      0.52 o 
   1   7   0       25.82       22.85      0.64 o 
   2   7   0        1.46        1.26      0.09 o 
   3   7   0        1.08        0.89      0.12 o 
   4   7   0        1.38        0.74      0.16 o 
   5   7   0        2.17        2.33      0.23 o 
   6   7   0        0.25        0.03      0.29 o 
  -5   8   0        1.18       -0.59      0.59 o 
  -4   8   0        5.02        5.98      0.57 o 
  -3   8   0        0.74        0.76      0.18 o 
  -2   8   0       38.20       44.40      0.92 o 
  -1   8   0       24.75       21.85      1.69 o 
   0   8   0       39.27       40.32      1.03 o 
   1   8   0      111.76      105.87      2.34 o 
   2   8   0       15.69       16.37      0.71 o 
   3   8   0        8.53        7.53      0.39 o 
   4   8   0       11.51       10.28      0.42 o 
   5   8   0        2.55        2.37      0.23 o 
   6   8   0        0.12        0.03      0.18 o 
  -3   9   0        0.03       -0.36      0.36 o 
  -2   9   0        5.19        4.59      0.29 o 
  -1   9   0       18.78       18.55      0.56 o 
   0   9   0      528.22      534.21     10.94 o 
   1   9   0       10.73        9.35      0.81 o 
   2   9   0       92.07       85.65      2.51 o 
   3   9   0        4.13        4.06      0.32 o 
   4   9   0       42.76       43.15      1.04 o 
   5   9   0        2.15        3.32      0.59 o 
  -2  10   0        1.35        1.97      0.28 o 
  -1  10   0        7.90        7.99      0.46 o 
   0  10   0        1.16        0.89      0.27 o 
   1  10   0       34.15       34.23      1.23 o 
   2  10   0       17.69       17.13      0.80 o 
   3  10   0        0.00       -0.14      0.16 o 
   4  10   0       11.10       12.65      0.57 o 
   5  10   0       20.38       20.12      0.78 o 
  -1  11   0        1.37        1.80      0.35 o 
   0  11   0        6.74        7.34      0.77 o 
   1  11   0        0.66        0.36      0.41 o 
   2  11   0        1.39        1.18      0.47 o 
   3  11   0        0.21       -0.06      0.36 o 
   4  11   0        3.76        3.28      0.44 o 
  -1  12   0        0.25       -0.13      0.27 o 
   0  12   0        7.62        8.06      0.62 o 
   1  12   0        0.22       -0.30      0.30 o 
   2  12   0        1.68        0.89      0.41 o 
   3  12   0        0.49        0.65      0.41 o 
   4  12   0        0.47        0.41      0.31 o 
   0  13   0        0.21       -0.06      0.30 o 
   1  13   0        0.63        0.42      0.33 o 
   2  13   0        0.45        0.47      0.41 o 
  -1 -13   1        0.09        0.12      0.41 o 
  -3 -12   1        0.16        0.36      0.41 o 
  -2 -12   1        2.30        2.13      0.53 o 
  -1 -12   1        1.04        1.18      0.47 o 
   0 -12   1        0.42        0.53      0.41 o 
   1 -12   1        0.20        0.09      0.27 o 
  -4 -11   1        0.81        0.53      0.47 o 
  -3 -11   1       11.28       10.66      0.95 o 
  -2 -11   1        2.00        1.72      0.47 o 
  -1 -11   1        7.82        7.52      0.83 o 
   0 -11   1        0.74        0.71      0.41 o 
   1 -11   1        0.02        0.36      0.36 o 
   2 -11   1        1.52        1.84      0.53 o 
  -5 -10   1        3.73        4.53      0.53 o 
  -4 -10   1        1.28        2.01      0.53 o 
  -3 -10   1        0.11       -0.15      0.21 o 
  -2 -10   1       10.61        8.82      0.59 o 
  -1 -10   1       81.55       81.71      2.47 o 
   0 -10   1        6.60        7.25      0.52 o 
   1 -10   1       33.52       34.32      1.26 o 
   2 -10   1        2.41        2.37      0.35 o 
  -5  -9   1       10.46       10.17      0.56 o 
  -4  -9   1        2.76        2.60      0.30 o 
  -3  -9   1        8.70        7.63      0.41 o 
  -2  -9   1       37.43       34.56      1.26 o 
  -1  -9   1      126.02      120.54      3.39 o 
   0  -9   1       31.54       33.96      1.23 o 
   1  -9   1       15.31       15.88      0.75 o 
   2  -9   1        7.56        8.50      0.44 o 
   3  -9   1        3.67        4.15      0.65 o 
  -6  -8   1        0.53        0.45      0.24 o 
  -5  -8   1        1.55        0.75      0.24 o 
  -4  -8   1       20.37       20.66      0.71 o 
  -3  -8   1        3.38        2.22      0.37 o 
  -2  -8   1        9.41        8.62      0.38 o 
  -1  -8   1       41.60       40.84      1.04 o 
   0  -8   1        4.72        4.70      0.29 o 
   1  -8   1      228.84      234.93      4.95 o 
   2  -8   1       28.54       30.29      0.70 o 
   3  -8   1        3.36        4.15      0.46 o 
   4  -8   1       13.42       16.70      1.42 o 
  -6  -7   1        0.54        0.19      0.18 o 
  -5  -7   1        0.26        0.44      0.21 o 
  -4  -7   1       27.63       29.06      0.75 o 
  -3  -7   1        9.26        7.91      0.40 o 
  -2  -7   1       19.29       17.85      0.46 o 
  -1  -7   1       58.80       63.35      1.26 o 
   0  -7   1       57.14       62.46      1.13 o 
   1  -7   1       38.45       35.14      0.72 o 
   2  -7   1       70.96       71.57      1.81 o 
   3  -7   1        6.34        5.76      0.31 o 
   4  -7   1       45.19       51.41      1.76 o 
   5  -7   1        1.50        2.48      1.27 o 
  -6  -6   1       22.46       26.46      0.76 o 
  -5  -6   1        1.32        1.06      0.28 o 
  -4  -6   1       10.01       10.73      0.40 o 
  -3  -6   1        0.45        0.28      0.08 o 
  -2  -6   1        0.06        0.06      0.05 o 
  -1  -6   1      146.34      157.71      3.31 o 
   0  -6   1       19.56       19.30      0.51 o 
   1  -6   1       35.12       36.75      0.84 o 
   2  -6   1       23.70       25.40      0.66 o 
   3  -6   1        0.15        0.02      0.11 o 
   4  -6   1        8.35        7.01      0.48 o 
   5  -6   1        5.76        5.83      1.30 o 
  -6  -5   1        2.07        2.31      0.21 o 
  -5  -5   1        8.97       10.04      0.56 o 
  -4  -5   1       18.01       17.40      0.52 o 
  -3  -5   1       57.49       58.86      1.23 o 
  -2  -5   1       52.69       59.44      1.23 o 
  -1  -5   1        2.37        4.06      0.16 o 
   0  -5   1        2.04        1.89      0.09 o 
   1  -5   1       44.35       44.58      0.84 o 
   2  -5   1       13.32       16.16      0.40 o 
   3  -5   1        5.12        4.40      0.27 o 
   4  -5   1        5.75        5.67      0.39 o 
   5  -5   1        0.35        0.05      0.38 o 
   6  -5   1        0.07        0.83      0.77 o 
  -7  -4   1        0.00        0.18      0.47 o 
  -6  -4   1        4.16        3.52      0.25 o 
  -5  -4   1        8.66        7.66      0.43 o 
  -4  -4   1       14.97       14.88      0.46 o 
  -3  -4   1        9.94        8.13      0.29 o 
  -2  -4   1        0.18        0.17      0.06 o 
  -1  -4   1      112.76      113.43      1.74 o 
   0  -4   1        0.12        0.36      0.05 o 
   1  -4   1      157.83      163.35      2.49 o 
   2  -4   1        0.75        0.41      0.07 o 
   3  -4   1        8.88        9.28      0.36 o 
   4  -4   1        3.57        4.35      0.38 o 
   5  -4   1        0.43       -0.27      0.27 o 
   6  -4   1        2.21        2.12      0.48 o 
  -7  -3   1        0.83        0.12      0.47 o 
  -6  -3   1        8.09        8.05      0.46 o 
  -5  -3   1       16.54       16.57      0.51 o 
  -4  -3   1       18.11       17.53      0.59 o 
  -3  -3   1       28.80       29.74      0.60 o 
  -2  -3   1        0.08       -0.04      0.04 o 
  -1  -3   1      285.79      284.08      4.24 o 
   0  -3   1        1.03        1.01      0.09 o 
   1  -3   1       54.32       54.60      0.88 o 
   2  -3   1        0.10        0.12      0.04 o 
   3  -3   1        8.93        9.20      0.31 o 
   4  -3   1       14.67       15.48      0.66 o 
   5  -3   1        0.04       -0.24      0.27 o 
   6  -3   1        0.59        0.82      0.47 o 
  -7  -2   1        4.78        5.92      0.89 o 
  -6  -2   1        6.87        7.15      0.59 o 
  -5  -2   1       28.86       29.38      0.98 o 
  -4  -2   1       32.59       32.93      0.65 o 
  -3  -2   1      321.67      352.96      6.44 o 
  -2  -2   1      265.41      262.83      4.80 o 
  -1  -2   1      628.12      579.83      8.79 o 
   0  -2   1       97.53       95.49      1.19 o 
   1  -2   1      920.16      874.34     14.10 o 
   2  -2   1      106.59      117.54      2.12 o 
   3  -2   1      173.57      193.41      3.46 o 
   4  -2   1        1.69        2.20      0.21 o 
   5  -2   1        0.82        0.47      0.17 o 
   6  -2   1        0.65        0.09      0.33 o 
  -7  -1   1        0.33       -0.12      0.59 o 
  -6  -1   1        7.58        8.06      0.62 o 
  -5  -1   1       73.25       78.56      1.66 o 
  -4  -1   1       25.03       24.65      0.48 o 
  -3  -1   1       51.00       53.74      1.08 o 
  -2  -1   1      583.24      580.03     10.26 o 
  -1  -1   1      512.53      472.41      7.16 o 
   0  -1   1        0.49        0.81      0.05 o 
   1  -1   1     2771.87     2549.96     40.71 o 
   2  -1   1      105.92      114.35      7.49 o 
   3  -1   1       58.18       47.68      1.31 o 
   4  -1   1       22.54       23.06      0.68 o 
   5  -1   1       11.70       12.12      0.51 o 
   6  -1   1        0.22        0.19      0.26 o 
  -7   0   1        0.36        0.65      0.65 o 
  -6   0   1        9.98        8.11      0.65 o 
  -5   0   1       25.31       25.44      0.71 o 
  -4   0   1       19.69       22.39      0.51 o 
  -3   0   1        0.00       -0.06      0.06 o 
  -2   0   1      281.88      271.81      3.77 o 
  -1   0   1     7026.78     5414.72    300.23 o 
   0   0   1        3.18        2.52      0.07 o 
   1   0   1     2994.66     2745.99     48.37 o 
   2   0   1        2.02        1.68      0.14 o 
   3   0   1        7.77        7.72      0.37 o 
   4   0   1       11.85       12.80      0.48 o 
   5   0   1       17.26       16.91      0.62 o 
   6   0   1        0.05       -0.13      0.21 o 
   7   0   1        0.09       -0.06      0.59 o 
  -6   1   1        1.47        0.89      0.35 o 
  -5   1   1        0.00       -0.23      0.23 o 
  -4   1   1       35.00       36.84      0.84 o 
  -3   1   1      236.61      264.82      4.81 o 
  -2   1   1      316.88      314.38      4.74 o 
  -1   1   1     1556.09     1394.56     26.47 o 
   0   1   1      490.52      480.81      8.23 o 
   1   1   1      667.93      617.05     18.18 o 
   2   1   1        5.75        3.91      0.25 o 
   3   1   1        0.28        0.32      0.08 o 
   4   1   1        2.83        3.01      0.24 o 
   5   1   1       70.99       70.26      2.24 o 
   6   1   1        0.08        0.42      0.21 o 
   7   1   1        0.86        0.41      0.65 o 
  -6   2   1        0.66        0.89      0.41 o 
  -5   2   1       21.46       22.39      1.30 o 
  -4   2   1       39.71       37.28      0.96 o 
  -3   2   1       43.77       48.60      1.02 o 
  -2   2   1       76.22       67.72      1.19 o 
  -1   2   1       88.03       84.65      1.61 o 
   0   2   1      151.85      148.38      2.24 o 
   1   2   1     3492.77     3134.45     48.63 o 
   2   2   1       68.17       72.61      1.20 o 
   3   2   1       40.76       43.34      1.58 o 
   4   2   1      110.36      109.15      3.60 o 
   5   2   1        9.23       11.66      0.45 o 
   6   2   1      137.02      141.43      3.16 o 
   7   2   1        1.61        0.97      0.54 o 
  -5   3   1        0.29        0.59      0.36 o 
  -4   3   1       54.49       53.67      1.25 o 
  -3   3   1        2.89        3.71      0.19 o 
  -2   3   1       19.19       22.07      0.44 o 
  -1   3   1      296.35      290.15      5.27 o 
   0   3   1      404.46      397.15      5.95 o 
   1   3   1      260.61      259.50      4.17 o 
   2   3   1      124.59      117.87      1.93 o 
   3   3   1        5.61        6.61      0.19 o 
   4   3   1       16.09       17.94      0.44 o 
   5   3   1        0.45        0.31      0.16 o 
   6   3   1        0.21        0.27      0.16 o 
   7   3   1        3.16        1.34      1.66 o 
  -6   4   1        0.02        0.22      0.41 o 
  -5   4   1       10.36       11.67      0.89 o 
  -4   4   1        0.23        0.36      0.30 o 
  -3   4   1       40.41       42.38      0.82 o 
  -2   4   1      223.54      253.04      4.20 o 
  -1   4   1       29.19       28.57      0.50 o 
   0   4   1        9.09        8.39      0.21 o 
   1   4   1       35.08       31.99      0.59 o 
   2   4   1       16.05       18.64      0.44 o 
   3   4   1      194.47      208.32      3.35 o 
   4   4   1       31.26       29.90      0.75 o 
   5   4   1        2.04        2.45      0.22 o 
   6   4   1        2.74        2.81      0.54 o 
   7   4   1        0.30       -0.24      0.53 o 
  -6   5   1        0.13        0.49      0.36 o 
  -5   5   1        1.57        1.17      0.68 o 
  -4   5   1       13.97       17.95      1.07 o 
  -3   5   1        9.54        9.56      0.32 o 
  -2   5   1       15.44       14.81      0.39 o 
  -1   5   1      145.84      158.43      2.94 o 
   0   5   1       32.18       31.20      0.58 o 
   1   5   1      175.77      172.78      3.14 o 
   2   5   1        0.36        1.10      0.10 o 
   3   5   1       19.47       20.04      0.51 o 
   4   5   1        2.50        1.81      0.15 o 
   5   5   1        0.08        0.20      0.12 o 
   6   5   1        0.00       -0.05      0.13 o 
  -5   6   1        1.26        1.33      0.39 o 
  -4   6   1       17.19       17.47      1.07 o 
  -3   6   1       30.48       32.37      0.81 o 
  -2   6   1        2.65        3.06      0.21 o 
  -1   6   1      131.86      154.03      2.88 o 
   0   6   1       26.50       25.81      0.57 o 
   1   6   1        3.99        4.05      0.23 o 
   2   6   1        5.09        6.64      0.23 o 
   3   6   1        2.81        2.64      0.18 o 
   4   6   1       12.67       13.63      0.58 o 
   5   6   1        0.05       -0.02      0.12 o 
   6   6   1        0.55        0.47      0.19 o 
  -5   7   1        0.89        0.43      0.39 o 
  -4   7   1       31.63       29.78      2.93 o 
  -3   7   1        4.85        3.93      0.30 o 
  -2   7   1       20.70       21.35      0.52 o 
  -1   7   1      195.58      205.90      3.45 o 
   0   7   1        6.29        6.43      0.23 o 
   1   7   1       33.96       31.54      0.83 o 
   2   7   1       31.95       33.38      0.89 o 
   3   7   1        9.06        9.73      0.36 o 
   4   7   1        0.57        0.71      0.12 o 
   5   7   1        2.79        2.66      0.25 o 
   6   7   1        0.13        0.13      0.18 o 
  -5   8   1        2.87        2.47      0.53 o 
  -4   8   1        1.75        1.94      0.43 o 
  -3   8   1       37.71       39.82      1.22 o 
  -2   8   1       37.02       38.95      0.83 o 
  -1   8   1       10.19       10.86      0.39 o 
   0   8   1       81.25       83.69      1.90 o 
   1   8   1       18.96       15.80      0.53 o 
   2   8   1       31.47       32.06      0.89 o 
   3   8   1        0.00       -0.02      0.12 o 
   4   8   1        2.08        1.57      0.20 o 
   5   8   1        6.68        7.05      0.39 o 
   6   8   1        1.25        1.09      0.22 o 
  -4   9   1        1.54        0.47      0.47 o 
  -3   9   1        4.80        4.74      0.41 o 
  -2   9   1       33.83       35.48      0.88 o 
  -1   9   1      161.56      163.11      3.13 o 
   0   9   1        0.91        1.16      0.27 o 
   1   9   1      261.37      264.69      5.56 o 
   2   9   1        0.31        0.15      0.16 o 
   3   9   1        2.26        2.34      0.26 o 
   4   9   1        4.70        4.08      0.29 o 
   5   9   1        2.18        2.28      0.26 o 
  -3  10   1        5.46        5.69      0.77 o 
  -2  10   1        1.71        2.16      0.28 o 
  -1  10   1       98.82      103.78      2.10 o 
   0  10   1       30.36       32.61      1.21 o 
   1  10   1       22.33       20.16      0.78 o 
   2  10   1        0.97        0.82      0.21 o 
   3  10   1       13.26       13.04      0.56 o 
   4  10   1       27.81       29.33      1.01 o 
   5  10   1        5.83        8.98      0.48 o 
  -1  11   1        0.56        0.77      0.28 o 
   0  11   1        2.15        2.18      0.29 o 
   1  11   1       45.43       43.26      1.51 o 
   2  11   1        1.42        1.48      0.47 o 
   3  11   1        4.38        5.46      0.48 o 
   4  11   1        8.06       10.37      0.59 o 
   5  11   1        1.56        2.12      0.36 o 
  -1  12   1        0.04       -0.25      0.25 o 
   0  12   1       19.78       21.80      1.30 o 
   1  12   1        0.27        0.19      0.27 o 
   2  12   1        0.45        0.71      0.41 o 
   3  12   1        1.48        1.18      0.47 o 
   4  12   1        0.15        0.09      0.29 o 
  -1  13   1        0.05        0.00      0.53 o 
   0  13   1        0.43        0.26      0.30 o 
   1  13   1        1.21        0.68      0.56 o 
   2  13   1        0.30        0.31      0.31 o 
   3  13   1        5.90        5.51      0.77 o 
  -3 -12   2        0.62        0.30      0.47 o 
  -2 -12   2        2.78        3.14      0.65 o 
  -1 -12   2        0.13       -0.24      0.36 o 
   0 -12   2       11.25       12.56      1.13 o 
   1 -12   2        0.01        0.06      0.41 o 
  -4 -11   2        0.06        0.06      0.36 o 
  -3 -11   2        0.00       -0.06      0.36 o 
  -2 -11   2        0.07        0.00      0.30 o 
  -1 -11   2        5.06        4.44      0.71 o 
   0 -11   2       21.12       22.21      1.48 o 
   1 -11   2        6.77        7.40      0.89 o 
   2 -11   2        0.99        1.95      0.53 o 
  -5 -10   2        0.03        0.13      0.36 o 
  -4 -10   2        0.16        0.00      0.36 o 
  -3 -10   2        0.38        0.00      0.36 o 
  -2 -10   2       25.19       24.52      1.48 o 
  -1 -10   2        0.53        0.13      0.23 o 
   0 -10   2       52.38       52.89      1.78 o 
   1 -10   2        0.04       -0.10      0.23 o 
   2 -10   2        0.90        1.94      0.35 o 
  -5  -9   2        0.35        0.77      0.31 o 
  -4  -9   2       21.95       19.25      1.30 o 
  -3  -9   2       53.40       53.34      1.78 o 
  -2  -9   2        7.62        7.34      0.52 o 
  -1  -9   2      101.90       95.95      2.83 o 
   0  -9   2       17.14       17.91      0.82 o 
   1  -9   2        0.29        0.66      0.27 o 
   2  -9   2        1.65        1.39      0.31 o 
   3  -9   2       10.03       13.44      1.07 o 
  -5  -8   2        2.66        2.21      0.32 o 
  -4  -8   2        2.15        2.66      0.28 o 
  -3  -8   2       35.24       35.26      1.00 o 
  -2  -8   2       38.35       36.16      1.26 o 
  -1  -8   2       11.85       10.93      0.80 o 
   0  -8   2       40.90       36.43      1.26 o 
   1  -8   2       84.56       83.57      2.47 o 
   2  -8   2       16.57       18.32      0.67 o 
   3  -8   2        5.73        7.46      0.62 o 
   4  -8   2        5.47        6.16      1.01 o 
  -6  -7   2        0.13       -0.04      0.37 o 
  -5  -7   2        2.38        2.35      0.29 o 
  -4  -7   2        9.48        9.27      0.65 o 
  -3  -7   2        3.94        3.95      0.28 o 
  -2  -7   2        2.66        2.37      0.18 o 
  -1  -7   2       47.65       47.22      0.87 o 
   0  -7   2       54.46       53.39      0.98 o 
   1  -7   2      103.34      104.13      1.84 o 
   2  -7   2       48.97       54.51      1.20 o 
   3  -7   2        0.01       -0.16      0.16 o 
   4  -7   2        3.61        4.56      0.71 o 
  -6  -6   2        1.10        1.15      0.27 o 
  -5  -6   2       13.18       13.40      0.50 o 
  -4  -6   2        0.15       -0.01      0.14 o 
  -3  -6   2       35.12       35.32      0.83 o 
  -2  -6   2       22.28       24.22      0.52 o 
  -1  -6   2       48.88       48.70      0.81 o 
   0  -6   2       10.29       10.59      0.26 o 
   1  -6   2       40.41       41.80      0.81 o 
   2  -6   2       77.07       79.51      1.62 o 
   3  -6   2       16.49       18.26      0.54 o 
   4  -6   2        1.26        1.45      0.28 o 
   5  -6   2        1.32        0.76      0.95 o 
  -6  -5   2        5.88        6.91      0.45 o 
  -5  -5   2       33.78       35.59      1.06 o 
  -4  -5   2        0.01       -0.05      0.12 o 
  -3  -5   2       11.20        8.97      0.29 o 
  -2  -5   2       47.01       50.31      0.93 o 
  -1  -5   2       23.69       27.12      0.73 o 
   0  -5   2       27.54       36.96      0.64 o 
   1  -5   2        6.69        8.24      0.24 o 
   2  -5   2       11.14       10.34      0.48 o 
   3  -5   2        3.81        4.53      0.24 o 
   4  -5   2        0.29        0.25      0.27 o 
   5  -5   2        4.85        4.26      0.59 o 
  -6  -4   2        0.97        1.12      0.16 o 
  -5  -4   2       11.43       11.35      0.45 o 
  -4  -4   2       81.40       78.00      1.60 o 
  -3  -4   2       12.48       10.58      0.41 o 
  -2  -4   2      138.61      142.43      2.41 o 
  -1  -4   2       83.69       89.39      1.40 o 
   0  -4   2     1157.14     1244.72     17.26 o 
   1  -4   2       15.34       16.26      0.33 o 
   2  -4   2       19.12       22.38      0.54 o 
   3  -4   2        6.83        9.49      0.45 o 
   4  -4   2        0.56       -0.01      0.18 o 
   5  -4   2       11.21       11.23      0.65 o 
   6  -4   2        0.79        0.22      0.34 o 
  -6  -3   2        3.47        3.05      0.36 o 
  -5  -3   2       14.05       12.82      0.48 o 
  -4  -3   2       64.29       60.00      1.13 o 
  -3  -3   2       12.77       14.81      0.53 o 
  -2  -3   2      156.35      155.60      2.70 o 
  -1  -3   2        5.20        4.67      0.13 o 
   0  -3   2      266.48      278.59      5.78 o 
   1  -3   2       22.22       30.07      0.49 o 
   2  -3   2       49.77       56.99      1.01 o 
   3  -3   2       36.60       40.75      0.85 o 
   4  -3   2       10.36        9.53      0.43 o 
   5  -3   2        0.18       -0.01      0.17 o 
   6  -3   2        0.20        0.00      0.31 o 
  -6  -2   2        2.96        2.28      0.33 o 
  -5  -2   2        9.25        9.93      0.32 o 
  -4  -2   2        2.72        1.77      0.19 o 
  -3  -2   2       21.34       24.10      0.46 o 
  -2  -2   2      101.85       92.74      1.60 o 
  -1  -2   2        0.03        0.09      0.03 o 
   0  -2   2     1219.53     1232.74     19.50 o 
   1  -2   2      273.19      274.40      3.40 o 
   2  -2   2       29.97       34.35      0.58 o 
   3  -2   2        1.52        2.28      0.19 o 
   4  -2   2       12.97       12.95      0.50 o 
   5  -2   2        2.67        2.48      0.27 o 
   6  -2   2        0.43        0.16      0.24 o 
  -6  -1   2        0.13       -0.07      0.23 o 
  -5  -1   2       17.35       18.18      0.57 o 
  -4  -1   2       80.69       84.28      1.54 o 
  -3  -1   2       58.03       57.99      0.97 o 
  -2  -1   2      241.68      232.40      4.33 o 
  -1  -1   2      219.17      199.98      3.35 o 
   0  -1   2     4814.42     4295.12     84.98 o 
   1  -1   2      479.75      456.07      5.92 o 
   2  -1   2       15.42       19.00      0.46 o 
   3  -1   2        4.50        3.82      0.29 o 
   4  -1   2        2.24        2.74      0.24 o 
   5  -1   2        0.46        0.10      0.19 o 
   6  -1   2        0.06       -0.18      0.18 o 
  -6   0   2        0.54        0.21      0.38 o 
  -5   0   2        1.35        1.42      0.38 o 
  -4   0   2        1.54        2.17      0.15 o 
  -3   0   2      216.23      232.69      4.24 o 
  -2   0   2      782.44      803.83     12.74 o 
  -1   0   2     1579.03     1425.14     23.73 o 
   0   0   2      864.60      820.39     10.75 o 
   1   0   2      495.37      490.51      6.79 o 
   2   0   2      233.31      231.27      5.08 o 
   3   0   2      497.08      517.75     10.67 o 
   4   0   2        0.25        0.08      0.15 o 
   5   0   2        0.85        0.38      0.23 o 
   6   0   2        2.50        1.42      0.39 o 
  -6   1   2        0.34        0.36      0.41 o 
  -5   1   2       11.34       10.05      0.53 o 
  -4   1   2       10.54        7.28      0.31 o 
  -3   1   2        1.22        0.57      0.12 o 
  -2   1   2      729.73      707.95     11.50 o 
  -1   1   2      387.24      356.75      5.94 o 
   0   1   2      219.81      211.81      3.00 o 
   1   1   2     2308.20     2144.96     28.08 o 
   2   1   2      243.72      263.08      6.23 o 
   3   1   2       56.71       63.18      1.85 o 
   4   1   2       87.32       89.12      2.45 o 
   5   1   2       15.52       14.15      0.69 o 
   6   1   2        0.06        0.12      0.31 o 
   7   1   2        1.88        0.24      0.59 o 
  -6   2   2        4.42        4.86      0.71 o 
  -5   2   2       28.32       28.22      1.15 o 
  -4   2   2       61.91       59.19      1.44 o 
  -3   2   2        2.75        3.90      0.19 o 
  -2   2   2       12.00       14.87      0.36 o 
  -1   2   2      110.58      101.33      1.73 o 
   0   2   2     5656.60     3785.64     63.44 o 
   1   2   2     1738.74     1678.05     24.59 o 
   2   2   2      519.41      546.97      7.91 o 
   3   2   2        8.89        6.90      0.26 o 
   4   2   2      109.84      105.94      2.29 o 
   5   2   2      195.32      201.77      5.85 o 
   6   2   2        1.42        1.52      0.44 o 
   7   2   2        4.07        0.89      0.71 o 
  -6   3   2        0.29        0.18      0.41 o 
  -5   3   2       54.11       55.09      1.88 o 
  -4   3   2        0.06        0.22      0.13 o 
  -3   3   2       17.65       14.59      0.41 o 
  -2   3   2      132.61      141.42      2.69 o 
  -1   3   2        6.93        7.97      0.19 o 
   0   3   2      321.97      325.35      4.91 o 
   1   3   2       90.10       77.92      1.18 o 
   2   3   2      221.54      219.33      4.83 o 
   3   3   2      431.72      425.63      6.81 o 
   4   3   2        6.87        7.40      0.39 o 
   5   3   2       17.30       16.41      1.16 o 
   6   3   2        3.45        3.85      0.45 o 
   7   3   2        0.04        0.36      0.53 o 
  -6   4   2        6.93        7.76      0.89 o 
  -5   4   2        1.19        0.77      0.36 o 
  -4   4   2        0.34       -0.02      0.20 o 
  -3   4   2        0.61        0.53      0.09 o 
  -2   4   2       38.33       40.54      0.76 o 
  -1   4   2       52.91       60.27      1.07 o 
   0   4   2        0.02        0.09      0.03 o 
   1   4   2      656.65      657.07      8.03 o 
   2   4   2        0.13        0.72      0.06 o 
   3   4   2        0.07       -0.03      0.05 o 
   4   4   2        1.53        1.70      0.14 o 
   5   4   2       13.25       12.62      0.49 o 
   6   4   2        0.21        0.38      0.18 o 
   7   4   2        0.63       -0.24      0.41 o 
  -6   5   2        0.13       -0.19      0.33 o 
  -5   5   2        1.59        1.66      0.47 o 
  -4   5   2        3.83        4.67      0.56 o 
  -3   5   2       20.54       21.25      0.60 o 
  -2   5   2        7.31        8.57      0.28 o 
  -1   5   2        3.76        4.94      0.19 o 
   0   5   2     1286.29     1334.25     18.48 o 
   1   5   2        0.67        0.12      0.07 o 
   2   5   2       89.18       90.78      1.41 o 
   3   5   2       36.94       40.26      0.69 o 
   4   5   2        2.72        2.91      0.17 o 
   5   5   2        0.91        0.49      0.27 o 
   6   5   2        0.04       -0.09      0.16 o 
  -5   6   2        2.64        2.78      0.59 o 
  -4   6   2       17.70       18.66      1.13 o 
  -3   6   2        4.65        4.65      0.26 o 
  -2   6   2        8.05        9.58      0.29 o 
  -1   6   2       41.94       43.27      0.82 o 
   0   6   2       26.04       30.57      0.55 o 
   1   6   2       71.85       78.54      1.73 o 
   2   6   2        7.16        6.17      0.18 o 
   3   6   2       25.75       29.43      0.59 o 
   4   6   2       20.82       20.50      0.57 o 
   5   6   2        3.35        2.84      0.25 o 
   6   6   2        0.13        0.12      0.15 o 
  -5   7   2        3.45        1.53      1.42 o 
  -4   7   2        0.02        0.06      0.41 o 
  -3   7   2        1.93        2.91      0.24 o 
  -2   7   2        3.78        3.59      0.32 o 
  -1   7   2        0.82        1.01      0.18 o 
   0   7   2        1.04        1.45      0.09 o 
   1   7   2        6.23        5.58      0.25 o 
   2   7   2        2.67        2.59      0.21 o 
   3   7   2       10.15       11.23      0.38 o 
   4   7   2        1.59        1.48      0.14 o 
   5   7   2        2.30        2.15      0.23 o 
   6   7   2        0.09       -0.03      0.17 o 
  -5   8   2        0.43        0.63      0.40 o 
  -4   8   2       36.18       36.23      1.42 o 
  -3   8   2       33.60       35.03      1.39 o 
  -2   8   2       19.83       20.10      0.56 o 
  -1   8   2       18.98       18.40      0.52 o 
   0   8   2       16.76       14.90      0.32 o 
   1   8   2       46.30       44.15      0.98 o 
   2   8   2       73.43       69.06      1.64 o 
   3   8   2        2.37        2.56      0.20 o 
   4   8   2        5.37        4.94      0.38 o 
   5   8   2        9.02        7.87      0.49 o 
   6   8   2        1.42        1.35      0.27 o 
  -4   9   2        0.92        0.40      0.65 o 
  -3   9   2        3.51        3.27      0.56 o 
  -2   9   2        0.12       -0.19      0.19 o 
  -1   9   2       22.45       22.29      0.63 o 
   0   9   2       11.29       11.60      0.41 o 
   1   9   2        3.72        3.75      0.26 o 
   2   9   2       98.73       95.99      2.20 o 
   3   9   2       42.39       42.73      1.00 o 
   4   9   2        1.47        1.34      0.17 o 
   5   9   2       13.78       14.99      0.57 o 
  -4  10   2        0.00       -0.41      0.41 o 
  -3  10   2        2.34        2.03      0.37 o 
  -2  10   2       18.14       19.25      0.72 o 
  -1  10   2        1.23        1.53      0.23 o 
   0  10   2        5.97        5.15      0.31 o 
   1  10   2       18.35       18.77      0.58 o 
   2  10   2       53.89       52.22      1.20 o 
   3  10   2        9.09        7.78      0.33 o 
   4  10   2       11.89       12.28      0.41 o 
   5  10   2        0.12       -0.01      0.16 o 
  -2  11   2        3.53        3.88      0.53 o 
  -1  11   2        2.93        3.15      0.27 o 
   0  11   2       49.89       51.57      1.20 o 
   1  11   2        5.24        4.80      0.32 o 
   2  11   2        1.22        1.27      0.21 o 
   3  11   2        4.34        3.53      0.28 o 
   4  11   2       27.66       32.10      1.36 o 
   5  11   2       23.01       28.23      0.91 o 
  -1  12   2       11.52       14.51      1.24 o 
   0  12   2       14.48       16.75      0.87 o 
   1  12   2        0.06        0.18      0.27 o 
   2  12   2        0.84        0.86      0.38 o 
   3  12   2        9.76       11.97      0.59 o 
   4  12   2        0.12       -0.04      0.20 o 
  -1  13   2        3.21        3.73      0.83 o 
   0  13   2        1.85        2.85      0.47 o 
   1  13   2        4.43        4.90      0.65 o 
   2  13   2        0.15       -0.14      0.28 o 
   3  13   2        0.02        0.07      0.27 o 
  -2 -12   3        0.01        0.00      0.41 o 
  -1 -12   3       11.40       13.68      1.18 o 
   0 -12   3        0.92        0.83      0.53 o 
  -3 -11   3        0.64        0.77      0.47 o 
  -2 -11   3        1.84        1.90      0.53 o 
  -1 -11   3        8.12        6.51      0.83 o 
   0 -11   3       13.19       15.28      1.24 o 
   1 -11   3        0.69        0.41      0.41 o 
   2 -11   3        1.07        0.95      0.53 o 
  -4 -10   3        0.94        0.53      0.41 o 
  -3 -10   3        0.03        0.06      0.36 o 
  -2 -10   3        0.95        0.83      0.41 o 
  -1 -10   3        0.15        0.30      0.36 o 
   0 -10   3        4.13        4.86      0.71 o 
   1 -10   3        0.78        1.24      0.47 o 
   2 -10   3        0.00        0.12      0.41 o 
  -5  -9   3        0.76        0.00      0.41 o 
  -4  -9   3       11.89       12.44      1.01 o 
  -3  -9   3       18.91       17.06      1.18 o 
  -2  -9   3       22.91       19.72      0.90 o 
  -1  -9   3        0.04        0.09      0.27 o 
   0  -9   3       15.12       15.05      0.75 o 
   1  -9   3        0.70        1.00      0.27 o 
   2  -9   3        0.00       -0.02      0.23 o 
   3  -9   3        0.00       -0.36      0.36 o 
  -5  -8   3        0.00       -0.03      0.23 o 
  -4  -8   3       31.09       31.92      1.72 o 
  -3  -8   3       17.67       17.32      0.80 o 
  -2  -8   3       38.17       33.02      1.21 o 
  -1  -8   3        0.01       -0.07      0.15 o 
   0  -8   3        1.69        1.38      0.38 o 
   1  -8   3       18.38       19.36      0.88 o 
   2  -8   3        0.08       -0.01      0.27 o 
   3  -8   3        0.26        0.42      0.33 o 
   4  -8   3       14.15       16.41      1.42 o 
  -6  -7   3        3.55        4.06      0.59 o 
  -5  -7   3        0.55        0.42      0.18 o 
  -4  -7   3        0.27        0.20      0.20 o 
  -3  -7   3        3.67        4.00      0.29 o 
  -2  -7   3        3.98        3.64      0.29 o 
  -1  -7   3        2.55        2.85      0.21 o 
   0  -7   3        2.24        2.27      0.15 o 
   1  -7   3       24.94       24.96      0.89 o 
   2  -7   3       84.24       90.08      3.77 o 
   3  -7   3       40.22       41.65      1.52 o 
   4  -7   3        3.22        3.94      0.54 o 
  -6  -6   3        4.37        4.91      0.49 o 
  -5  -6   3        1.51        1.47      0.19 o 
  -4  -6   3        8.78        9.13      0.37 o 
  -3  -6   3       72.02       77.15      1.58 o 
  -2  -6   3        2.77        2.40      0.15 o 
  -1  -6   3        7.32        7.59      0.29 o 
   0  -6   3        5.00        5.03      0.20 o 
   1  -6   3       43.21       44.00      0.86 o 
   2  -6   3        6.40        7.55      0.32 o 
   3  -6   3       31.34       35.15      1.07 o 
   4  -6   3        6.05        2.84      0.71 o 
   5  -6   3        0.72        0.30      0.59 o 
  -6  -5   3       11.14       10.99      0.49 o 
  -5  -5   3        1.36        1.58      0.20 o 
  -4  -5   3       41.16       40.75      0.85 o 
  -3  -5   3       12.67       12.89      0.47 o 
  -2  -5   3       30.20       30.19      0.61 o 
  -1  -5   3       32.41       30.84      0.55 o 
   0  -5   3        1.11        1.27      0.10 o 
   1  -5   3       18.92       16.13      0.36 o 
   2  -5   3       32.95       32.70      0.77 o 
   3  -5   3        2.78        2.76      0.40 o 
   4  -5   3        7.24        7.23      0.50 o 
   5  -5   3        2.23        1.27      0.43 o 
  -6  -4   3        4.41        5.27      0.45 o 
  -5  -4   3       49.05       48.55      1.13 o 
  -4  -4   3       20.50       20.51      0.58 o 
  -3  -4   3        6.04        4.51      0.23 o 
  -2  -4   3       33.51       37.11      0.74 o 
  -1  -4   3     1394.65     1411.27     19.60 o 
   0  -4   3        0.43        0.18      0.09 o 
   1  -4   3       47.20       56.81      1.19 o 
   2  -4   3        9.14        8.75      0.27 o 
   3  -4   3       11.88       10.92      0.36 o 
   4  -4   3       18.35       18.94      0.79 o 
   5  -4   3        6.85        6.35      0.52 o 
   6  -4   3        0.35        0.06      0.65 o 
  -6  -3   3        0.07       -0.19      0.21 o 
  -5  -3   3        9.68        9.53      0.41 o 
  -4  -3   3       11.55       12.11      0.36 o 
  -3  -3   3       36.30       28.36      0.61 o 
  -2  -3   3        2.20        2.60      0.13 o 
  -1  -3   3      198.12      213.70      4.17 o 
   0  -3   3      121.43      133.71      2.14 o 
   1  -3   3      528.98      576.81      9.24 o 
   2  -3   3       21.10       19.78      0.53 o 
   3  -3   3        5.96        7.09      0.27 o 
   4  -3   3        4.05        3.54      0.29 o 
   5  -3   3        0.60        0.38      0.20 o 
   6  -3   3        0.02       -0.30      0.30 o 
  -6  -2   3        0.09       -0.19      0.21 o 
  -5  -2   3        9.06        9.18      0.39 o 
  -4  -2   3       12.04       11.48      0.63 o 
  -3  -2   3       34.70       35.90      0.73 o 
  -2  -2   3        0.34        0.46      0.08 o 
  -1  -2   3       17.59       19.33      0.37 o 
   0  -2   3      189.19      194.00      3.03 o 
   1  -2   3      196.02      192.75      2.74 o 
   2  -2   3      203.92      197.01      3.31 o 
   3  -2   3        3.35        3.09      0.23 o 
   4  -2   3       28.38       30.72      0.87 o 
   5  -2   3        1.31        1.56      0.25 o 
   6  -2   3        2.67        1.78      0.44 o 
  -6  -1   3        0.47        0.39      0.25 o 
  -5  -1   3       12.35       12.65      0.57 o 
  -4  -1   3        0.08        0.01      0.09 o 
  -3  -1   3      138.75      136.98      2.13 o 
  -2  -1   3       73.24       74.32      1.47 o 
  -1  -1   3       98.20       93.40      1.47 o 
   0  -1   3       95.12       95.10      1.65 o 
   1  -1   3      745.75      722.75     10.03 o 
   2  -1   3       99.34      100.08      1.66 o 
   3  -1   3       15.69       17.47      0.67 o 
   4  -1   3       40.84       43.84      1.12 o 
   5  -1   3        0.41       -0.01      0.16 o 
   6  -1   3        3.34        3.51      0.36 o 
  -6   0   3        0.00       -0.20      0.25 o 
  -5   0   3        0.63        0.44      0.23 o 
  -4   0   3       46.98       41.97      0.85 o 
  -3   0   3      339.54      387.17      8.40 o 
  -2   0   3      797.96      817.14     27.95 o 
  -1   0   3      239.95      220.36      4.20 o 
   0   0   3      184.84      181.72      2.79 o 
   1   0   3     2116.60     1997.31     33.47 o 
   2   0   3       96.22       95.98      1.40 o 
   3   0   3       16.01       16.16      0.89 o 
   4   0   3        5.08        4.96      0.40 o 
   5   0   3        3.41        2.84      0.27 o 
   6   0   3        4.06        5.22      0.42 o 
  -6   1   3        1.17        1.01      0.35 o 
  -5   1   3       13.56       13.47      0.74 o 
  -4   1   3       71.57       72.97      1.52 o 
  -3   1   3       99.97      102.96      1.97 o 
  -2   1   3      229.86      235.58      4.65 o 
  -1   1   3       89.31       88.22      1.37 o 
   0   1   3      390.86      383.48      5.32 o 
   1   1   3     2975.16     2793.64     38.57 o 
   2   1   3      708.41      720.62     11.68 o 
   3   1   3       18.21       17.85      0.47 o 
   4   1   3       45.57       42.08      1.32 o 
   5   1   3        0.05        0.15      0.27 o 
   6   1   3       31.66       32.86      1.01 o 
  -6   2   3        2.19        2.99      1.18 o 
  -5   2   3       13.39       12.80      0.74 o 
  -4   2   3       18.65       20.09      0.73 o 
  -3   2   3       14.72       18.63      0.47 o 
  -2   2   3       24.10       22.93      0.53 o 
  -1   2   3       80.11       79.25      1.81 o 
   0   2   3      853.24      818.44     12.36 o 
   1   2   3      869.98      860.18     12.64 o 
   2   2   3       67.43       63.64      1.02 o 
   3   2   3      348.68      355.96      5.28 o 
   4   2   3       18.78       18.84      0.56 o 
   5   2   3       12.62       10.36      0.61 o 
   6   2   3       14.32       16.26      1.81 o 
  -6   3   3        8.82        9.30      0.71 o 
  -5   3   3        2.96        3.41      0.47 o 
  -4   3   3       39.27       36.82      1.32 o 
  -3   3   3       44.27       36.37      1.00 o 
  -2   3   3        6.74        5.49      0.34 o 
  -1   3   3       37.66       40.77      0.73 o 
   0   3   3       46.49       44.61      1.04 o 
   1   3   3      233.44      226.08      3.15 o 
   2   3   3       14.68       13.28      0.30 o 
   3   3   3        0.57        0.35      0.16 o 
   4   3   3       80.87       77.23      2.86 o 
   5   3   3        2.81        2.12      0.25 o 
   6   3   3        0.83        0.64      0.25 o 
  -6   4   3        2.71        3.79      0.71 o 
  -5   4   3        3.80        3.45      0.50 o 
  -4   4   3       59.17       54.11      1.74 o 
  -3   4   3       23.30       21.20      0.67 o 
  -2   4   3       96.55       99.91      1.95 o 
  -1   4   3       19.21       21.22      0.42 o 
   0   4   3      765.11      782.69     11.76 o 
   1   4   3      524.99      493.81      6.40 o 
   2   4   3      169.69      179.05      2.49 o 
   3   4   3       15.30       19.64      0.50 o 
   4   4   3        1.83        2.13      0.23 o 
   5   4   3        0.40        0.45      0.16 o 
   6   4   3       24.76       25.92      1.00 o 
  -6   5   3        3.52        4.86      0.77 o 
  -5   5   3        1.98        2.39      0.41 o 
  -4   5   3        3.69        4.23      0.32 o 
  -3   5   3       16.81       14.88      0.45 o 
  -2   5   3       63.85       69.83      1.13 o 
  -1   5   3     1545.20     1617.59     23.79 o 
   0   5   3       56.39       61.37      0.92 o 
   1   5   3      634.90      651.35      7.49 o 
   2   5   3       14.42       15.34      0.28 o 
   3   5   3        0.14        0.12      0.05 o 
   4   5   3       33.09       35.88      0.80 o 
   5   5   3        0.36        0.06      0.12 o 
   6   5   3        1.65        1.77      0.26 o 
  -5   6   3        0.04        0.24      0.41 o 
  -4   6   3        6.27        6.70      0.40 o 
  -3   6   3       67.33       75.71      1.60 o 
  -2   6   3        3.08        3.66      0.16 o 
  -1   6   3       87.79       88.72      1.56 o 
   0   6   3      254.15      290.78      4.44 o 
   1   6   3       25.29       28.13      0.44 o 
   2   6   3       13.10       11.19      0.23 o 
   3   6   3       13.99       16.69      0.43 o 
   4   6   3       12.58       13.19      0.34 o 
   5   6   3        3.72        3.82      0.29 o 
   6   6   3        0.24        0.25      0.17 o 
  -5   7   3        0.34        0.24      0.41 o 
  -4   7   3        9.01       10.36      0.89 o 
  -3   7   3       27.71       28.71      0.75 o 
  -2   7   3        3.20        3.26      0.19 o 
  -1   7   3       13.02       15.07      0.38 o 
   0   7   3        2.65        2.97      0.13 o 
   1   7   3       14.80       13.25      0.40 o 
   2   7   3       65.79       60.15      0.92 o 
   3   7   3       10.08       10.20      0.34 o 
   4   7   3       11.28       11.51      0.35 o 
   5   7   3        0.33        0.26      0.15 o 
   6   7   3        5.76        5.28      0.37 o 
  -5   8   3        1.18        0.30      0.53 o 
  -4   8   3        7.95        8.53      0.89 o 
  -3   8   3       62.47       65.50      1.99 o 
  -2   8   3        1.75        1.59      0.19 o 
  -1   8   3        8.93        8.99      0.31 o 
   0   8   3        9.59        9.35      0.28 o 
   1   8   3       33.59       33.66      0.80 o 
   2   8   3       20.36       19.84      0.44 o 
   3   8   3       10.35       11.58      0.37 o 
   4   8   3       17.48       18.14      0.53 o 
   5   8   3        3.62        3.16      0.26 o 
   6   8   3        0.21       -0.22      0.24 o 
  -4   9   3        0.03       -0.08      0.38 o 
  -3   9   3        4.11        3.66      0.44 o 
  -2   9   3       43.28       41.69      1.36 o 
  -1   9   3       12.87       12.11      0.43 o 
   0   9   3        3.10        3.54      0.24 o 
   1   9   3      126.62      122.12      2.40 o 
   2   9   3       15.55       14.30      0.43 o 
   3   9   3       12.20       11.60      0.37 o 
   4   9   3        9.50        9.42      0.38 o 
   5   9   3        0.41        0.44      0.21 o 
  -4  10   3        0.21       -0.06      0.53 o 
  -3  10   3        1.69        0.99      0.36 o 
  -2  10   3        5.37        5.07      0.38 o 
  -1  10   3       27.92       26.89      0.73 o 
   0  10   3        6.37        5.36      0.31 o 
   1  10   3       47.48       46.57      1.08 o 
   2  10   3      153.69      150.19      2.83 o 
   3  10   3       44.13       42.86      0.89 o 
   4  10   3        5.22        5.28      0.31 o 
   5  10   3        0.25        0.26      0.20 o 
  -3  11   3        0.96        0.89      0.53 o 
  -2  11   3        0.07       -0.23      0.36 o 
  -1  11   3        0.01       -0.18      0.18 o 
   0  11   3       30.59       31.32      0.84 o 
   1  11   3        0.87        0.86      0.19 o 
   2  11   3        0.35        0.38      0.17 o 
   3  11   3       22.40       23.18      0.56 o 
   4  11   3        0.01       -0.17      0.17 o 
   5  11   3        4.00        4.20      0.34 o 
  -2  12   3        0.04       -0.36      0.41 o 
  -1  12   3        4.60        4.13      0.47 o 
   0  12   3        0.24       -0.05      0.21 o 
   1  12   3        2.98        3.07      0.33 o 
   2  12   3        1.44        1.84      0.29 o 
   3  12   3        0.07        0.04      0.19 o 
   4  12   3       18.83       21.61      0.87 o 
  -1  13   3        0.02       -0.47      0.59 o 
   0  13   3       15.93       20.82      2.04 o 
   1  13   3        6.42        6.87      0.71 o 
   2  13   3        0.20        0.21      0.23 o 
   3  13   3        1.60        2.30      0.33 o 
  -3 -11   4        0.35        0.41      0.47 o 
  -2 -11   4        2.85        3.67      0.71 o 
  -1 -11   4        1.97        2.13      0.59 o 
   0 -11   4        0.34        0.95      0.53 o 
   1 -11   4       12.88       16.94      1.36 o 
  -4 -10   4        0.17       -0.36      0.36 o 
  -3 -10   4        0.01       -0.12      0.36 o 
  -2 -10   4       10.48        9.95      0.95 o 
  -1 -10   4        0.92        0.30      0.41 o 
   0 -10   4        3.93        6.28      0.83 o 
   1 -10   4        2.48        3.08      0.65 o 
   2 -10   4        2.05        2.25      0.65 o 
  -4  -9   4        4.27        3.08      0.59 o 
  -3  -9   4        0.51        0.65      0.41 o 
  -2  -9   4        7.39        7.76      0.83 o 
  -1  -9   4        5.48        4.99      0.48 o 
   0  -9   4       14.76       15.75      0.82 o 
   1  -9   4       12.14       12.49      0.74 o 
   2  -9   4        0.95        0.83      0.47 o 
   3  -9   4        0.00        0.36      0.47 o 
  -5  -8   4        0.02        0.00      0.36 o 
  -4  -8   4        2.51        2.25      0.53 o 
  -3  -8   4       14.91       12.97      1.01 o 
  -2  -8   4        0.00       -0.18      0.18 o 
  -1  -8   4       19.84       16.78      0.82 o 
   0  -8   4        4.43        2.92      0.37 o 
   1  -8   4        0.79        0.80      0.24 o 
   2  -8   4       12.94       14.75      0.75 o 
   3  -8   4        1.53        2.04      0.44 o 
   4  -8   4        0.85        1.56      0.45 o 
  -5  -7   4        0.89        1.36      0.47 o 
  -4  -7   4        1.09        1.66      0.47 o 
  -3  -7   4       27.98       27.36      1.48 o 
  -2  -7   4        0.71        0.21      0.20 o 
  -1  -7   4        6.08        4.74      0.29 o 
   0  -7   4        3.17        2.78      0.20 o 
   1  -7   4       59.94       56.75      1.48 o 
   2  -7   4       66.53       69.10      1.79 o 
   3  -7   4       27.20       27.99      1.81 o 
   4  -7   4        9.31       10.80      0.79 o 
  -6  -6   4        6.32        7.14      0.56 o 
  -5  -6   4        0.12        0.09      0.15 o 
  -4  -6   4       36.54       35.61      1.02 o 
  -3  -6   4       48.87       44.54      1.00 o 
  -2  -6   4        0.37        0.34      0.13 o 
  -1  -6   4        1.57        1.30      0.12 o 
   0  -6   4        1.21        1.74      0.14 o 
   1  -6   4       22.46       19.48      0.63 o 
   2  -6   4      150.88      155.60      3.61 o 
   3  -6   4       21.52       23.69      2.52 o 
   4  -6   4        5.88        7.58      0.89 o 
   5  -6   4        0.38        0.71      0.71 o 
  -6  -5   4        0.54        0.21      0.26 o 
  -5  -5   4        4.31        3.99      0.26 o 
  -4  -5   4        1.78        2.57      0.20 o 
  -3  -5   4        9.15        9.28      0.31 o 
  -2  -5   4      118.96      124.66      2.11 o 
  -1  -5   4        1.83        1.68      0.13 o 
   0  -5   4      181.44      190.67      3.30 o 
   1  -5   4        4.14        4.02      0.17 o 
   2  -5   4       16.15       15.64      0.47 o 
   3  -5   4        0.99        0.95      0.23 o 
   4  -5   4        0.09        0.06      0.33 o 
   5  -5   4        0.16        0.34      0.37 o 
  -6  -4   4        3.29        2.54      0.36 o 
  -5  -4   4        1.94        2.17      0.22 o 
  -4  -4   4       76.12       72.94      1.37 o 
  -3  -4   4       28.88       27.52      0.58 o 
  -2  -4   4        2.17        1.58      0.15 o 
  -1  -4   4      251.45      255.03      4.43 o 
   0  -4   4       43.28       46.35      0.83 o 
   1  -4   4       15.12       17.21      0.43 o 
   2  -4   4       36.07       35.34      0.81 o 
   3  -4   4       12.36       12.36      1.90 o 
   4  -4   4        1.45        0.95      0.26 o 
   5  -4   4        1.27        0.73      0.43 o 
  -6  -3   4        0.79        0.92      0.29 o 
  -5  -3   4        3.00        2.65      0.52 o 
  -4  -3   4       65.85       70.35      1.36 o 
  -3  -3   4        0.02        0.05      0.13 o 
  -2  -3   4      132.54      123.32      1.93 o 
  -1  -3   4        2.87        2.88      0.38 o 
   0  -3   4      664.62      770.95     13.06 o 
   1  -3   4       35.19       31.31      0.52 o 
   2  -3   4       55.66       53.86      1.10 o 
   3  -3   4       12.48       13.53      0.45 o 
   4  -3   4       10.51       12.18      0.51 o 
   5  -3   4        1.35        1.02      0.27 o 
   6  -3   4        0.45       -0.01      0.46 o 
  -6  -2   4        2.23        2.16      0.37 o 
  -5  -2   4        0.36        0.35      0.21 o 
  -4  -2   4       62.02       61.85      1.20 o 
  -3  -2   4        0.48        0.65      0.10 o 
  -2  -2   4       69.28       63.69      1.17 o 
  -1  -2   4       26.29       27.22      0.50 o 
   0  -2   4      487.34      517.83      7.96 o 
   1  -2   4      686.89      693.67     12.63 o 
   2  -2   4      110.66      114.82      2.07 o 
   3  -2   4        5.71        6.74      0.35 o 
   4  -2   4        9.47        9.88      0.44 o 
   5  -2   4       28.07       28.11      0.90 o 
   6  -2   4        0.02       -0.20      0.20 o 
  -6  -1   4        0.15        0.01      0.25 o 
  -5  -1   4        0.01       -0.18      0.18 o 
  -4  -1   4       27.41       26.75      0.61 o 
  -3  -1   4        0.05        0.02      0.09 o 
  -2  -1   4      206.68      223.61      4.29 o 
  -1  -1   4        9.63        9.75      0.23 o 
   0  -1   4      234.06      241.76      3.90 o 
   1  -1   4      173.63      157.87      3.00 o 
   2  -1   4      215.67      223.74      3.21 o 
   3  -1   4        1.44        1.33      0.37 o 
   4  -1   4        1.21        1.43      0.27 o 
   5  -1   4        5.56        6.47      0.41 o 
   6  -1   4        0.29        0.15      0.26 o 
  -6   0   4        0.07        0.10      0.38 o 
  -5   0   4        2.43        2.11      0.37 o 
  -4   0   4       10.33       11.65      0.48 o 
  -3   0   4       45.36       52.64      0.87 o 
  -2   0   4       96.55      103.85      1.63 o 
  -1   0   4       13.90       13.21      0.27 o 
   0   0   4      489.08      477.73      7.25 o 
   1   0   4      253.36      238.01      3.98 o 
   2   0   4      184.33      180.01      2.59 o 
   3   0   4       14.55       16.92      0.65 o 
   4   0   4        0.34        0.43      0.18 o 
   5   0   4        0.17        0.23      0.22 o 
   6   0   4        0.02       -0.16      0.20 o 
  -6   1   4        1.44        1.34      0.38 o 
  -5   1   4        1.37        1.54      0.33 o 
  -4   1   4        3.61        2.68      0.27 o 
  -3   1   4       27.84       31.18      0.62 o 
  -2   1   4       38.68       47.88      0.87 o 
  -1   1   4      273.04      261.43      3.94 o 
   0   1   4       47.65       46.74      0.70 o 
   1   1   4      554.27      571.43      9.34 o 
   2   1   4       17.35       16.97      0.36 o 
   3   1   4       83.29       82.74      1.81 o 
   4   1   4        0.45        0.25      0.16 o 
   5   1   4        6.85        7.35      0.86 o 
   6   1   4        0.02       -0.07      0.23 o 
  -6   2   4        0.36        0.84      0.34 o 
  -5   2   4        7.57        7.10      0.57 o 
  -4   2   4        4.91        5.15      0.36 o 
  -3   2   4       10.79       11.92      1.02 o 
  -2   2   4      225.78      239.19      4.49 o 
  -1   2   4       45.94       48.52      0.88 o 
   0   2   4      193.99      194.53      2.99 o 
   1   2   4      253.88      249.67      3.50 o 
   2   2   4      284.41      316.02      4.72 o 
   3   2   4      598.61      597.46     16.37 o 
   4   2   4      105.27       99.16      2.19 o 
   5   2   4        0.26        0.24      0.21 o 
   6   2   4        1.61        0.76      0.29 o 
  -6   3   4        5.77        5.73      0.60 o 
  -5   3   4       16.87       16.97      1.33 o 
  -4   3   4       68.39       73.07      1.87 o 
  -3   3   4       27.90       25.10      2.25 o 
  -2   3   4       62.74       55.23      1.36 o 
  -1   3   4        0.00        0.21      0.04 o 
   0   3   4       35.17       39.72      0.67 o 
   1   3   4      590.61      563.67      9.96 o 
   2   3   4      616.71      607.56      8.31 o 
   3   3   4       67.80       71.38      1.14 o 
   4   3   4       32.80       30.95      0.74 o 
   5   3   4        6.09        6.12      0.40 o 
   6   3   4       14.40       20.35      0.94 o 
  -6   4   4        1.40        1.25      0.40 o 
  -5   4   4        7.58        6.73      0.60 o 
  -4   4   4      104.20      101.19      3.02 o 
  -3   4   4       54.15       53.41      1.39 o 
  -2   4   4       27.68       29.48      0.81 o 
  -1   4   4      107.55      114.58      1.78 o 
   0   4   4      310.00      317.67      4.79 o 
   1   4   4      707.20      686.31      9.47 o 
   2   4   4      244.61      242.71      3.21 o 
   3   4   4        1.38        2.24      0.19 o 
   4   4   4        0.48        0.41      0.19 o 
   5   4   4        8.28        7.89      0.39 o 
   6   4   4        6.86        8.26      0.46 o 
  -6   5   4        3.81        4.97      0.68 o 
  -5   5   4        0.08       -0.05      0.27 o 
  -4   5   4       13.78       13.35      0.55 o 
  -3   5   4       53.48       55.39      1.23 o 
  -2   5   4        0.52        1.24      0.16 o 
  -1   5   4      123.64      128.16      1.84 o 
   0   5   4      491.09      545.46      9.12 o 
   1   5   4       51.57       55.28      0.79 o 
   2   5   4       47.41       42.99      0.67 o 
   3   5   4        0.36        0.31      0.08 o 
   4   5   4        6.08        6.54      0.28 o 
   5   5   4        0.51        0.41      0.20 o 
   6   5   4        1.51        1.38      0.23 o 
  -5   6   4        0.01        0.14      0.31 o 
  -4   6   4       23.66       22.56      0.77 o 
  -3   6   4       31.17       29.65      0.88 o 
  -2   6   4      255.66      256.39      4.91 o 
  -1   6   4        9.78       10.27      0.24 o 
   0   6   4       45.22       48.81      0.83 o 
   1   6   4       28.74       23.52      0.38 o 
   2   6   4       75.90       69.80      1.08 o 
   3   6   4        0.04        0.01      0.09 o 
   4   6   4       12.55       13.54      0.38 o 
   5   6   4        3.00        3.15      0.29 o 
   6   6   4        3.44        4.44      0.57 o 
  -5   7   4        0.53        0.36      0.47 o 
  -4   7   4        8.07        8.27      0.47 o 
  -3   7   4        1.70        2.05      0.25 o 
  -2   7   4       11.08       10.22      0.38 o 
  -1   7   4        3.06        3.59      0.16 o 
   0   7   4      211.10      224.30      3.18 o 
   1   7   4       43.28       43.48      0.65 o 
   2   7   4       31.46       32.75      0.56 o 
   3   7   4        0.04        0.12      0.10 o 
   4   7   4       17.75       19.15      0.58 o 
   5   7   4       40.07       41.98      1.97 o 
   6   7   4        0.37        0.86      0.24 o 
  -5   8   4        0.34        0.30      0.53 o 
  -4   8   4        8.61        8.76      0.65 o 
  -3   8   4        0.82        0.41      0.19 o 
  -2   8   4        2.55        2.63      0.23 o 
  -1   8   4       18.21       19.04      0.39 o 
   0   8   4        0.02        0.11      0.07 o 
   1   8   4        0.34        0.33      0.10 o 
   2   8   4       62.51       57.06      1.08 o 
   3   8   4        6.41        6.82      0.27 o 
   4   8   4        0.63        0.82      0.15 o 
   5   8   4        0.47        0.46      0.21 o 
   6   8   4        0.09        0.09      0.20 o 
  -4   9   4        1.92        1.30      0.59 o 
  -3   9   4        6.80        6.80      0.44 o 
  -2   9   4        0.55        0.22      0.17 o 
  -1   9   4        0.08       -0.07      0.15 o 
   0   9   4        1.32        0.96      0.14 o 
   1   9   4        0.02       -0.03      0.10 o 
   2   9   4       93.20       89.41      1.47 o 
   3   9   4       27.24       26.02      0.62 o 
   4   9   4        7.37        7.15      0.31 o 
   5   9   4        3.61        3.28      0.32 o 
  -4  10   4        0.45       -0.36      0.53 o 
  -3  10   4        4.62        3.20      0.65 o 
  -2  10   4        3.36        2.93      0.30 o 
  -1  10   4        0.83        0.57      0.21 o 
   0  10   4        4.22        2.51      0.19 o 
   1  10   4       68.60       61.37      1.08 o 
   2  10   4       36.94       37.35      0.74 o 
   3  10   4       52.85       50.92      1.04 o 
   4  10   4        0.06       -0.03      0.14 o 
   5  10   4        0.23        0.01      0.17 o 
  -3  11   4        0.07       -0.24      0.47 o 
  -2  11   4        9.90       10.50      0.71 o 
  -1  11   4        2.34        1.72      0.35 o 
   0  11   4       13.76       13.13      0.43 o 
   1  11   4        5.11        4.89      0.24 o 
   2  11   4        0.56        0.56      0.14 o 
   3  11   4       18.87       20.76      0.57 o 
   4  11   4       16.73       17.54      0.59 o 
   5  11   4        0.58        0.47      0.21 o 
  -2  12   4        3.16        4.47      0.52 o 
  -1  12   4        0.02       -0.44      0.56 o 
   0  12   4        0.01       -0.12      0.17 o 
   1  12   4        4.27        4.64      0.27 o 
   2  12   4        9.15        8.36      0.35 o 
   3  12   4        0.88        1.31      0.20 o 
   4  12   4        0.59        0.58      0.23 o 
  -1  13   4        8.41       11.63      0.77 o 
   0  13   4        0.88        0.13      0.34 o 
   1  13   4        7.00        7.67      0.35 o 
   2  13   4        4.27        4.69      0.30 o 
   3  13   4        1.03        1.03      0.22 o 
   1  14   4        0.40        0.26      0.27 o 
  -2 -11   5        0.45        0.83      0.53 o 
  -1 -11   5        6.43        6.51      0.89 o 
   0 -11   5        6.62        6.63      0.95 o 
  -3 -10   5        4.58        4.62      0.71 o 
  -2 -10   5        0.49        0.53      0.41 o 
  -1 -10   5        0.82        1.30      0.53 o 
   0 -10   5        1.83        1.30      0.53 o 
   1 -10   5        3.92        3.73      0.77 o 
  -4  -9   5        0.23       -0.06      0.36 o 
  -3  -9   5        2.83        2.13      0.53 o 
  -2  -9   5        0.36        0.89      0.47 o 
  -1  -9   5        1.92        0.95      0.41 o 
   0  -9   5        1.88        1.30      0.53 o 
   1  -9   5        0.01        0.14      0.24 o 
   2  -9   5        0.79        1.66      0.59 o 
  -5  -8   5        0.26        0.65      0.47 o 
  -4  -8   5        0.02       -0.06      0.36 o 
  -3  -8   5        0.03        0.00      0.30 o 
  -2  -8   5        5.06        4.74      0.71 o 
  -1  -8   5       20.83       17.41      0.86 o 
   0  -8   5        1.21        1.36      0.31 o 
   1  -8   5       13.73       11.76      0.69 o 
   2  -8   5        0.66        0.53      0.47 o 
   3  -8   5        0.00        0.53      0.47 o 
  -5  -7   5        0.45        0.41      0.41 o 
  -4  -7   5        1.84        1.30      0.41 o 
  -3  -7   5       12.58       12.62      0.95 o 
  -2  -7   5        0.05        0.18      0.30 o 
  -1  -7   5        1.83        2.79      0.28 o 
   0  -7   5        6.61        5.25      0.29 o 
   1  -7   5        1.81        1.75      0.21 o 
   2  -7   5       12.21       11.64      0.86 o 
   3  -7   5        0.00       -0.12      0.31 o 
   4  -7   5        1.42        1.86      0.48 o 
  -5  -6   5        1.86        2.72      0.53 o 
  -4  -6   5        5.49        5.33      0.53 o 
  -3  -6   5        0.25        0.44      0.19 o 
  -2  -6   5        0.10       -0.01      0.15 o 
  -1  -6   5        4.42        4.89      0.25 o 
   0  -6   5       11.15       10.83      0.39 o 
   1  -6   5       22.41       18.99      0.58 o 
   2  -6   5        7.88        8.52      0.47 o 
   3  -6   5        5.82        5.20      0.54 o 
   4  -6   5        0.01        0.14      0.35 o 
  -6  -5   5        0.03        0.09      0.53 o 
  -5  -5   5        0.15        0.13      0.18 o 
  -4  -5   5        1.07        0.89      0.18 o 
  -3  -5   5       16.23       16.24      0.46 o 
  -2  -5   5       34.20       32.81      0.84 o 
  -1  -5   5      129.62      133.92      2.43 o 
   0  -5   5        0.55        0.69      0.13 o 
   1  -5   5       16.57       15.57      0.60 o 
   2  -5   5        8.81        8.36      0.61 o 
   3  -5   5       34.88       35.28      1.40 o 
   4  -5   5        0.51        0.65      0.37 o 
   5  -5   5        0.67        0.01      0.37 o 
  -6  -4   5        1.71        0.94      0.35 o 
  -5  -4   5       15.35       15.26      0.47 o 
  -4  -4   5       24.14       24.63      0.56 o 
  -3  -4   5      393.80      400.63      6.07 o 
  -2  -4   5      343.00      319.47      5.53 o 
  -1  -4   5        1.46        1.69      0.25 o 
   0  -4   5       73.51       81.12      1.53 o 
   1  -4   5        1.67        1.10      0.17 o 
   2  -4   5      158.19      163.14      3.18 o 
   3  -4   5       29.29       30.06      0.76 o 
   4  -4   5        8.21        7.54      1.36 o 
   5  -4   5        0.43       -0.09      0.34 o 
  -6  -3   5        0.22        0.38      0.33 o 
  -5  -3   5        0.17       -0.04      0.27 o 
  -4  -3   5       13.66       14.56      0.49 o 
  -3  -3   5       70.78       67.78      1.29 o 
  -2  -3   5      160.72      150.69      2.98 o 
  -1  -3   5       26.94       30.39      0.66 o 
   0  -3   5        8.45        8.58      0.29 o 
   1  -3   5       12.00       11.97      0.28 o 
   2  -3   5        1.71        2.62      0.14 o 
   3  -3   5        7.79        7.94      0.48 o 
   4  -3   5       16.00       17.21      0.56 o 
   5  -3   5        1.57        1.18      0.32 o 
  -6  -2   5        2.14        1.61      0.39 o 
  -5  -2   5        8.54        7.69      0.49 o 
  -4  -2   5        0.09       -0.06      0.12 o 
  -3  -2   5        0.00        0.01      0.09 o 
  -2  -2   5       15.20       13.56      0.35 o 
  -1  -2   5      416.81      427.72      6.54 o 
   0  -2   5      128.31      149.21      3.18 o 
   1  -2   5      264.40      264.72      3.78 o 
   2  -2   5      113.88      112.45      1.82 o 
   3  -2   5       30.33       32.86      1.10 o 
   4  -2   5        3.42        3.30      0.37 o 
   5  -2   5        2.04        1.22      0.32 o 
   6  -2   5        0.11       -0.19      0.23 o 
  -6  -1   5        0.20        0.24      0.30 o 
  -5  -1   5        0.06        0.16      0.24 o 
  -4  -1   5        0.28        0.29      0.08 o 
  -3  -1   5        1.88        2.42      0.15 o 
  -2  -1   5        6.66        4.23      0.20 o 
  -1  -1   5       10.36       11.37      0.27 o 
   0  -1   5       17.54       15.75      0.33 o 
   1  -1   5      432.80      410.34     10.20 o 
   2  -1   5      344.59      333.33      8.47 o 
   3  -1   5        0.30        0.20      0.16 o 
   4  -1   5        5.65        5.57      0.44 o 
   5  -1   5        0.63        0.34      0.25 o 
   6  -1   5        4.77        3.61      0.52 o 
  -6   0   5        0.19        0.37      0.30 o 
  -5   0   5        2.35        1.73      0.34 o 
  -4   0   5        0.00        0.08      0.16 o 
  -3   0   5        0.96        1.47      0.13 o 
  -2   0   5       10.99       12.24      0.28 o 
  -1   0   5       44.26       45.64      0.77 o 
   0   0   5        5.66        5.51      0.17 o 
   1   0   5       54.12       52.33      0.89 o 
   2   0   5      306.70      317.02      4.80 o 
   3   0   5        1.50        1.52      0.36 o 
   4   0   5       10.99       12.85      2.07 o 
   5   0   5        0.13        0.19      0.21 o 
   6   0   5        0.02       -0.01      0.20 o 
  -6   1   5        2.93        2.94      0.47 o 
  -5   1   5        0.56        0.38      0.27 o 
  -4   1   5        0.20        0.16      0.15 o 
  -3   1   5        0.49        0.41      0.06 o 
  -2   1   5       73.91       85.91      1.37 o 
  -1   1   5      448.63      468.50      7.31 o 
   0   1   5       34.53       39.29      0.76 o 
   1   1   5       43.26       49.21      0.77 o 
   2   1   5      103.03      108.71      2.40 o 
   3   1   5        0.80        0.71      0.15 o 
   4   1   5       29.96       29.79      1.30 o 
   5   1   5        0.21        0.11      0.18 o 
   6   1   5        9.69       11.25      0.92 o 
  -6   2   5        0.05        0.64      0.34 o 
  -5   2   5        3.89        3.50      0.43 o 
  -4   2   5       10.45        9.51      0.61 o 
  -3   2   5        2.98        3.00      0.26 o 
  -2   2   5       42.53       47.21      0.90 o 
  -1   2   5        0.62        0.70      0.08 o 
   0   2   5       93.97       93.73      1.36 o 
   1   2   5        2.39        4.13      0.15 o 
   2   2   5      370.69      409.35      6.12 o 
   3   2   5       52.65       54.40      0.99 o 
   4   2   5       18.71       15.70      0.66 o 
   5   2   5        2.22        2.64      0.36 o 
   6   2   5        6.34        8.95      1.13 o 
  -6   3   5        0.32        0.04      0.34 o 
  -5   3   5        0.03        0.00      0.27 o 
  -4   3   5        9.91        7.88      0.46 o 
  -3   3   5        0.02       -0.13      0.18 o 
  -2   3   5        8.44        6.30      0.27 o 
  -1   3   5       10.79       10.25      0.29 o 
   0   3   5        5.02        5.84      0.17 o 
   1   3   5      295.02      302.96      4.64 o 
   2   3   5       13.17       11.53      0.27 o 
   3   3   5       28.08       27.63      0.56 o 
   4   3   5       11.31       12.51      0.48 o 
   5   3   5        0.01       -0.02      0.15 o 
   6   3   5        0.10        0.08      0.23 o 
  -6   4   5        0.01       -0.01      0.35 o 
  -5   4   5       19.56       20.52      1.10 o 
  -4   4   5        5.02        4.25      0.36 o 
  -3   4   5       36.07       34.88      1.02 o 
  -2   4   5        9.49        8.26      0.32 o 
  -1   4   5      358.43      351.56      5.30 o 
   0   4   5       58.30       64.61      0.97 o 
   1   4   5      532.94      538.14      7.49 o 
   2   4   5        3.61        2.37      0.11 o 
   3   4   5       13.14       14.18      0.33 o 
   4   4   5       16.57       18.52      0.52 o 
   5   4   5        0.32        0.58      0.20 o 
   6   4   5        0.24        0.58      0.20 o 
  -5   5   5        1.18        1.33      0.37 o 
  -4   5   5       12.53       14.07      0.77 o 
  -3   5   5      292.63      306.25      6.87 o 
  -2   5   5      252.03      244.18      5.48 o 
  -1   5   5       39.53       36.61      0.64 o 
   0   5   5      156.02      172.99      2.66 o 
   1   5   5      216.82      220.05      2.91 o 
   2   5   5      403.18      399.14      5.58 o 
   3   5   5        3.78        4.21      0.23 o 
   4   5   5        0.42        0.30      0.13 o 
   5   5   5        1.76        1.95      0.29 o 
   6   5   5        0.78        0.85      0.30 o 
  -5   6   5        1.72        2.41      0.43 o 
  -4   6   5        5.66        5.34      0.40 o 
  -3   6   5       40.04       38.25      0.96 o 
  -2   6   5       76.51       77.31      1.64 o 
  -1   6   5      110.15      110.88      1.62 o 
   0   6   5        0.88        0.72      0.08 o 
   1   6   5       19.96       21.85      0.37 o 
   2   6   5      213.08      206.30      2.75 o 
   3   6   5       34.21       32.25      0.67 o 
   4   6   5       13.42       12.39      0.42 o 
   5   6   5        2.02        1.27      0.23 o 
   6   6   5        0.69        0.36      0.20 o 
  -5   7   5        0.28        0.24      0.53 o 
  -4   7   5        0.22        0.04      0.19 o 
  -3   7   5       28.98       29.27      0.79 o 
  -2   7   5        4.81        4.76      0.29 o 
  -1   7   5      136.48      138.69      2.02 o 
   0   7   5       41.15       42.97      0.85 o 
   1   7   5        0.85        0.45      0.06 o 
   2   7   5       22.27       20.38      0.37 o 
   3   7   5      102.66      104.30      1.70 o 
   4   7   5        6.62        6.58      0.53 o 
   5   7   5        4.46        4.34      0.62 o 
   6   7   5        4.85        5.02      0.67 o 
  -5   8   5        1.38        2.49      0.71 o 
  -4   8   5        0.20        0.34      0.21 o 
  -3   8   5       14.53       13.69      0.51 o 
  -2   8   5        0.25        0.03      0.14 o 
  -1   8   5        3.80        4.08      0.15 o 
   0   8   5       30.09       26.66      0.53 o 
   1   8   5        5.93        5.47      0.20 o 
   2   8   5      109.78      113.88      1.98 o 
   3   8   5       19.37       18.80      0.49 o 
   4   8   5       36.84       38.85      1.62 o 
   5   8   5        0.05       -0.13      0.16 o 
   6   8   5        0.05        0.16      0.21 o 
  -4   9   5        0.17        0.44      0.34 o 
  -3   9   5        0.91        1.14      0.25 o 
  -2   9   5        0.37        0.46      0.22 o 
  -1   9   5        6.01        5.45      0.36 o 
   0   9   5        7.61        8.25      0.30 o 
   1   9   5        8.91        6.92      0.29 o 
   2   9   5       83.08       80.15      1.48 o 
   3   9   5       28.82       30.42      0.70 o 
   4   9   5        0.08        0.21      0.16 o 
   5   9   5        0.08        0.00      0.19 o 
  -4  10   5        0.14       -0.06      0.53 o 
  -3  10   5        0.16       -0.41      0.41 o 
  -2  10   5        1.38        1.27      0.27 o 
  -1  10   5       24.69       21.21      1.01 o 
   0  10   5        6.50        5.11      0.23 o 
   1  10   5        0.13       -0.10      0.10 o 
   2  10   5       47.71       47.93      0.98 o 
   3  10   5        1.79        1.49      0.19 o 
   4  10   5        0.68        1.10      0.22 o 
   5  10   5        0.97        0.82      0.23 o 
  -3  11   5        3.88        3.91      0.77 o 
  -2  11   5        2.98        3.87      0.48 o 
  -1  11   5        2.11        0.71      0.34 o 
   0  11   5       10.78        8.04      0.30 o 
   1  11   5        0.06       -0.05      0.13 o 
   2  11   5       18.99       18.81      0.53 o 
   3  11   5        6.24        5.79      0.31 o 
   4  11   5        2.09        3.13      0.29 o 
  -2  12   5        0.02       -0.36      0.36 o 
  -1  12   5        0.69        0.65      0.47 o 
   0  12   5        3.09        3.40      0.45 o 
   1  12   5        3.98        2.91      0.23 o 
   2  12   5        2.59        2.62      0.26 o 
   3  12   5        6.85        6.07      0.37 o 
   4  12   5        5.13        6.26      0.38 o 
  -1  13   5        3.12        3.76      0.98 o 
   0  13   5        4.24        3.72      0.50 o 
   1  13   5       11.44       13.92      0.47 o 
   2  13   5        0.73        0.81      0.23 o 
   3  13   5        0.35        0.10      0.21 o 
  -2 -10   6        0.00        0.30      0.47 o 
  -1 -10   6        0.17        0.65      0.53 o 
   0 -10   6        0.25        0.71      0.53 o 
  -3  -9   6        0.87        1.30      0.53 o 
  -2  -9   6        0.07        0.06      0.41 o 
  -1  -9   6        1.01        1.01      0.47 o 
   0  -9   6        3.79        4.09      0.71 o 
   1  -9   6        2.51        2.55      0.65 o 
   2  -9   6        0.00        0.24      0.41 o 
  -4  -8   6        0.02       -0.12      0.36 o 
  -3  -8   6        0.00       -0.30      0.30 o 
  -2  -8   6        2.79        3.32      0.59 o 
  -1  -8   6        0.70        1.01      0.47 o 
   0  -8   6        3.90        3.32      0.65 o 
   1  -8   6        0.45        0.30      0.41 o 
   2  -8   6        0.02        0.12      0.41 o 
   3  -8   6        4.18        3.79      0.77 o 
  -5  -7   6        0.57        0.95      0.47 o 
  -4  -7   6        0.24        0.00      0.36 o 
  -3  -7   6        2.72        3.26      0.59 o 
  -2  -7   6        0.04        0.41      0.36 o 
  -1  -7   6        1.28        1.24      0.47 o 
   0  -7   6        1.86        0.61      0.24 o 
   1  -7   6       12.15       11.76      0.54 o 
   2  -7   6        3.93        3.84      1.18 o 
   3  -7   6        6.03        4.92      0.77 o 
  -5  -6   6        2.77        3.67      0.59 o 
  -4  -6   6        0.01        0.00      0.30 o 
  -3  -6   6        0.28        0.41      0.25 o 
  -2  -6   6        0.11        0.12      0.15 o 
  -1  -6   6       13.36       13.53      0.53 o 
   0  -6   6       25.27       21.41      0.73 o 
   1  -6   6        0.03       -0.19      0.19 o 
   2  -6   6        0.04       -0.24      0.24 o 
   3  -6   6        0.06       -0.30      0.68 o 
   4  -6   6        4.25        4.33      0.71 o 
  -5  -5   6        5.76        6.49      0.62 o 
  -4  -5   6        0.16        0.11      0.19 o 
  -3  -5   6        4.31        4.46      0.33 o 
  -2  -5   6       27.52       28.04      0.80 o 
  -1  -5   6        3.16        3.31      0.24 o 
   0  -5   6        9.25        8.72      0.39 o 
   1  -5   6        4.86        4.24      0.33 o 
   2  -5   6       37.65       37.82      1.57 o 
   3  -5   6        9.24        9.00      0.95 o 
   4  -5   6        0.29        0.01      0.34 o 
  -6  -4   6        0.07        0.18      0.53 o 
  -5  -4   6        0.26        0.32      0.28 o 
  -4  -4   6      136.96      135.83      2.47 o 
  -3  -4   6       81.00       79.66      1.51 o 
  -2  -4   6       48.16       48.94      1.16 o 
  -1  -4   6       23.78       25.49      0.70 o 
   0  -4   6        1.69        1.79      0.28 o 
   1  -4   6        4.27        3.75      0.27 o 
   2  -4   6       39.25       37.83      1.15 o 
   3  -4   6        7.32        8.94      0.67 o 
   4  -4   6        1.19        0.97      1.07 o 
   5  -4   6        0.86        0.15      0.38 o 
  -6  -3   6        2.57        2.85      0.44 o 
  -5  -3   6       15.77       18.56      0.77 o 
  -4  -3   6        6.17        5.40      0.29 o 
  -3  -3   6      160.31      160.37      3.11 o 
  -2  -3   6        2.51        2.53      0.21 o 
  -1  -3   6       58.51       56.08      1.26 o 
   0  -3   6       28.22       30.80      0.79 o 
   1  -3   6        2.45        1.43      0.23 o 
   2  -3   6       15.71       15.78      0.85 o 
   3  -3   6       11.98       14.02      0.53 o 
   4  -3   6        0.06       -0.28      0.28 o 
   5  -3   6        9.74       10.01      1.07 o 
  -6  -2   6        1.17        1.76      0.38 o 
  -5  -2   6        1.19        1.13      0.27 o 
  -4  -2   6        2.42        2.16      0.20 o 
  -3  -2   6        0.13       -0.03      0.10 o 
  -2  -2   6        0.63        0.27      0.10 o 
  -1  -2   6       57.96       54.64      0.94 o 
   0  -2   6        4.82        4.45      0.21 o 
   1  -2   6      214.91      208.26      3.58 o 
   2  -2   6      105.45      107.75      1.96 o 
   3  -2   6      253.88      271.69      7.28 o 
   4  -2   6       35.33       35.10      1.00 o 
   5  -2   6        0.11        0.03      0.20 o 
  -6  -1   6        0.10        0.09      0.28 o 
  -5  -1   6        0.64        0.26      0.22 o 
  -4  -1   6        1.37        0.53      0.16 o 
  -3  -1   6        0.03        0.09      0.07 o 
  -2  -1   6       10.22       11.68      0.34 o 
  -1  -1   6       32.81       32.92      0.69 o 
   0  -1   6        3.00        4.06      0.16 o 
   1  -1   6       24.72       22.39      0.57 o 
   2  -1   6       10.73       10.78      0.33 o 
   3  -1   6       33.90       29.55      0.78 o 
   4  -1   6       23.94       22.70      1.35 o 
   5  -1   6        1.24        0.74      0.22 o 
   6  -1   6        0.70       -0.41      0.59 o 
  -6   0   6        1.40        1.11      0.36 o 
  -5   0   6        5.32        4.27      0.44 o 
  -4   0   6        5.77        4.93      0.37 o 
  -3   0   6        1.25        2.11      0.13 o 
  -2   0   6       19.64       19.74      0.40 o 
  -1   0   6       35.33       34.97      0.64 o 
   0   0   6      105.77      107.34      1.72 o 
   1   0   6      246.16      256.47      3.98 o 
   2   0   6       44.74       45.43      0.82 o 
   3   0   6        5.70        5.34      0.28 o 
   4   0   6        1.86        1.65      0.25 o 
   5   0   6       12.65       12.88      0.73 o 
   6   0   6        2.33        2.36      0.38 o 
  -6   1   6        0.07        0.02      0.31 o 
  -5   1   6        0.48        0.41      0.38 o 
  -4   1   6        2.75        1.56      0.33 o 
  -3   1   6        0.65        0.54      0.21 o 
  -2   1   6      151.53      172.70      2.66 o 
  -1   1   6       12.03       11.55      0.29 o 
   0   1   6       14.06       15.70      0.34 o 
   1   1   6        0.04       -0.05      0.05 o 
   2   1   6        0.04        0.19      0.10 o 
   3   1   6        8.54       10.23      0.38 o 
   4   1   6        0.88        0.57      0.20 o 
   5   1   6        1.83        2.88      0.38 o 
   6   1   6        0.13        0.02      0.26 o 
  -6   2   6        0.01        0.13      0.33 o 
  -5   2   6        0.28        0.18      0.28 o 
  -4   2   6        1.90        0.97      0.21 o 
  -3   2   6        0.01       -0.08      0.11 o 
  -2   2   6        1.58        1.79      0.11 o 
  -1   2   6       22.30       26.66      0.51 o 
   0   2   6        0.20        0.19      0.06 o 
   1   2   6      160.41      177.25      2.54 o 
   2   2   6        5.21        6.42      0.24 o 
   3   2   6       12.80       12.33      0.34 o 
   4   2   6        0.61        0.85      0.27 o 
   5   2   6        0.37        0.18      0.21 o 
   6   2   6        4.37        4.70      0.52 o 
  -6   3   6        2.28        2.13      0.47 o 
  -5   3   6        5.88        7.08      0.60 o 
  -4   3   6       16.15       14.84      0.63 o 
  -3   3   6        5.74        6.18      0.31 o 
  -2   3   6       11.26        9.63      0.35 o 
  -1   3   6       51.17       52.85      0.99 o 
   0   3   6       94.83       95.71      1.54 o 
   1   3   6       10.87        8.87      0.24 o 
   2   3   6        3.45        3.79      0.18 o 
   3   3   6        0.18        0.35      0.10 o 
   4   3   6       13.91       15.25      0.75 o 
   5   3   6       24.38       26.20      0.90 o 
   6   3   6        0.98        1.07      0.38 o 
  -5   4   6        2.81        4.75      0.55 o 
  -4   4   6       31.66       29.77      1.20 o 
  -3   4   6        0.72        0.61      0.39 o 
  -2   4   6        0.73        0.45      0.24 o 
  -1   4   6       44.28       47.42      0.93 o 
   0   4   6       24.38       25.92      0.51 o 
   1   4   6       36.62       38.31      0.98 o 
   2   4   6       66.48       72.14      1.04 o 
   3   4   6        2.85        3.94      0.17 o 
   4   4   6        6.19        5.53      0.33 o 
   5   4   6        0.44        0.14      0.16 o 
   6   4   6        3.79        5.14      0.48 o 
  -5   5   6        0.14        0.38      0.33 o 
  -4   5   6      102.98       99.09      3.04 o 
  -3   5   6      197.70      191.59      4.42 o 
  -2   5   6      189.27      179.48      3.55 o 
  -1   5   6       11.66       13.20      0.31 o 
   0   5   6       63.63       69.41      1.06 o 
   1   5   6       64.60       59.52      0.93 o 
   2   5   6       31.32       29.81      0.50 o 
   3   5   6        0.85        1.07      0.17 o 
   4   5   6        4.36        4.69      0.29 o 
   5   5   6        2.01        1.96      0.25 o 
   6   5   6        6.47        8.14      0.61 o 
  -5   6   6        5.82        7.40      1.54 o 
  -4   6   6        6.52        7.68      0.46 o 
  -3   6   6       93.50       89.48      2.24 o 
  -2   6   6      108.02      104.48      2.17 o 
  -1   6   6       27.45       28.31      0.54 o 
   0   6   6       30.99       30.37      0.58 o 
   1   6   6      452.39      446.51      5.83 o 
   2   6   6       37.58       33.90      0.71 o 
   3   6   6       17.01       14.49      0.55 o 
   4   6   6        3.30        4.71      0.44 o 
   5   6   6       10.82       10.70      0.58 o 
   6   6   6        1.94        2.91      0.33 o 
  -5   7   6        0.12       -0.09      0.83 o 
  -4   7   6        0.22        0.25      0.19 o 
  -3   7   6        0.01        0.11      0.17 o 
  -2   7   6       27.35       29.79      0.70 o 
  -1   7   6        6.84        6.42      0.26 o 
   0   7   6        0.00        0.08      0.07 o 
   1   7   6       20.41       18.38      0.35 o 
   2   7   6       90.56       90.35      1.28 o 
   3   7   6      225.01      220.25      3.41 o 
   4   7   6       41.75       37.44      1.21 o 
   5   7   6        0.01        0.04      0.16 o 
   6   7   6        0.18        0.06      0.20 o 
  -4   8   6        0.47        0.96      0.25 o 
  -3   8   6        7.52        7.31      0.39 o 
  -2   8   6        1.18        0.81      0.16 o 
  -1   8   6        2.32        2.37      0.18 o 
   0   8   6        6.93        6.60      0.21 o 
   1   8   6        5.86        6.04      0.20 o 
   2   8   6       14.27       14.40      0.37 o 
   3   8   6       64.97       68.57      1.30 o 
   4   8   6        4.83        4.42      0.29 o 
   5   8   6        0.33        0.02      0.18 o 
  -4   9   6        0.58        0.90      0.40 o 
  -3   9   6        0.56        0.45      0.20 o 
  -2   9   6        0.93        0.94      0.20 o 
  -1   9   6        6.17        7.33      0.42 o 
   0   9   6       37.12       32.35      0.86 o 
   1   9   6       17.77       15.91      0.45 o 
   2   9   6       17.22       17.94      0.49 o 
   3   9   6       16.19       15.00      0.45 o 
   4   9   6        3.96        4.30      0.31 o 
   5   9   6       12.85       13.50      0.59 o 
  -3  10   6        0.02       -0.47      0.47 o 
  -2  10   6        2.93        2.29      0.42 o 
  -1  10   6        3.29        3.95      0.35 o 
   0  10   6        2.82        0.84      0.14 o 
   1  10   6        0.54        0.15      0.13 o 
   2  10   6        0.12       -0.13      0.13 o 
   3  10   6        7.66        7.63      0.33 o 
   4  10   6        0.21        0.06      0.18 o 
   5  10   6        0.26        0.03      0.21 o 
  -3  11   6        1.86        2.01      0.65 o 
  -2  11   6        0.00       -0.29      0.29 o 
  -1  11   6        3.25        1.84      0.41 o 
   0  11   6        2.25        2.49      0.41 o 
   1  11   6       16.38       15.31      0.46 o 
   2  11   6        0.06       -0.09      0.13 o 
   3  11   6        0.53        0.02      0.15 o 
   4  11   6        0.04       -0.10      0.17 o 
  -2  12   6        0.37        0.15      0.35 o 
  -1  12   6        0.00       -0.27      0.33 o 
   0  12   6        2.35        2.51      0.68 o 
   1  12   6        0.46        0.04      0.18 o 
   2  12   6        1.73        0.97      0.21 o 
   3  12   6        0.35        0.51      0.23 o 
   4  12   6        0.45        0.52      0.34 o 
  -1  13   6        0.33        0.71      0.77 o 
   0  13   6        0.98        0.18      0.33 o 
   1  13   6        0.32        0.39      0.20 o 
   2  13   6        0.65        0.65      0.22 o 
   3  13   6        1.65        1.76      0.29 o 
  -3  -9   7        0.05        0.24      0.41 o 
  -2  -9   7        1.92        2.67      0.65 o 
  -1  -9   7        0.92        0.24      0.41 o 
   0  -9   7        0.01        0.53      0.47 o 
   1  -9   7        0.56        0.77      0.53 o 
  -4  -8   7        0.03        0.00      0.41 o 
  -3  -8   7        2.19        2.96      0.65 o 
  -2  -8   7        0.94        1.78      0.59 o 
  -1  -8   7        0.20        0.12      0.41 o 
   0  -8   7        0.73        0.30      0.47 o 
   1  -8   7        0.04       -0.12      0.41 o 
   2  -8   7        2.30        2.49      0.71 o 
  -4  -7   7        0.47        0.71      0.41 o 
  -3  -7   7        0.02       -0.06      0.36 o 
  -2  -7   7        1.91        2.25      0.53 o 
  -1  -7   7        0.88       -0.18      0.36 o 
   0  -7   7       18.89       18.12      1.30 o 
   1  -7   7        0.41        0.54      0.28 o 
   2  -7   7        1.24        0.47      0.34 o 
   3  -7   7        0.01       -0.31      0.31 o 
  -5  -6   7        0.28        0.65      0.41 o 
  -4  -6   7        0.01        0.12      0.36 o 
  -3  -6   7        9.32        8.92      0.74 o 
  -2  -6   7        0.31        0.35      0.18 o 
  -1  -6   7        2.74        1.06      0.20 o 
   0  -6   7        0.26       -0.10      0.15 o 
   1  -6   7        3.72        3.55      0.35 o 
   2  -6   7        0.11       -0.14      0.28 o 
   3  -6   7        0.63        0.14      0.56 o 
  -5  -5   7        0.00       -0.18      0.47 o 
  -4  -5   7        7.29        8.29      0.53 o 
  -3  -5   7       63.06       64.68      1.52 o 
  -2  -5   7        3.24        2.72      0.27 o 
  -1  -5   7        0.03       -0.15      0.15 o 
   0  -5   7        2.07        1.75      0.24 o 
   1  -5   7        1.98        2.13      0.25 o 
   2  -5   7        3.95        3.13      0.44 o 
   3  -5   7        1.67        0.77      0.92 o 
   4  -5   7        0.01       -0.10      0.35 o 
  -5  -4   7        1.52        1.17      0.44 o 
  -4  -4   7        4.82        6.31      0.82 o 
  -3  -4   7       52.42       50.81      1.25 o 
  -2  -4   7        4.93        4.47      0.35 o 
  -1  -4   7        1.85        1.54      0.21 o 
   0  -4   7       52.98       50.59      1.22 o 
   1  -4   7        6.14        6.23      0.37 o 
   2  -4   7        1.17        1.47      0.27 o 
   3  -4   7        0.31        0.33      0.62 o 
   4  -4   7        0.48       -0.12      0.34 o 
  -5  -3   7        3.86        5.47      0.63 o 
  -4  -3   7       20.25       20.04      0.97 o 
  -3  -3   7        0.41        0.58      0.39 o 
  -2  -3   7      166.30      165.90      3.37 o 
  -1  -3   7       15.76       14.00      0.48 o 
   0  -3   7        6.48        6.35      0.34 o 
   1  -3   7       88.41       81.87      2.31 o 
   2  -3   7        1.11        0.47      0.28 o 
   3  -3   7        1.28        1.12      0.40 o 
   4  -3   7        2.41        1.53      0.45 o 
   5  -3   7        0.33       -0.18      0.38 o 
  -6  -2   7        0.01       -0.13      0.53 o 
  -5  -2   7        0.58        0.76      0.26 o 
  -4  -2   7       11.05       10.78      0.53 o 
  -3  -2   7       28.07       29.58      0.69 o 
  -2  -2   7      106.89      109.13      2.60 o 
  -1  -2   7       45.55       47.10      0.93 o 
   0  -2   7       25.17       23.16      0.52 o 
   1  -2   7       21.67       24.15      0.72 o 
   2  -2   7      622.74      629.81     11.55 o 
   3  -2   7       61.98       65.37      1.68 o 
   4  -2   7        1.10        0.55      0.40 o 
   5  -2   7        0.37       -0.31      0.31 o 
  -6  -1   7        0.20        0.16      0.33 o 
  -5  -1   7        4.46        3.80      0.37 o 
  -4  -1   7        6.35        5.20      0.38 o 
  -3  -1   7        0.00       -0.05      0.10 o 
  -2  -1   7        0.72        0.78      0.12 o 
  -1  -1   7       71.73       73.94      1.37 o 
   0  -1   7       92.63       94.04      1.69 o 
   1  -1   7      180.90      182.77      3.18 o 
   2  -1   7       25.87       26.34      0.63 o 
   3  -1   7       55.26       55.68      1.45 o 
   4  -1   7        1.07        0.71      0.27 o 
   5  -1   7        0.01        0.00      0.21 o 
  -6   0   7        0.55        0.11      0.30 o 
  -5   0   7        2.27        2.31      0.39 o 
  -4   0   7        0.44        0.58      0.21 o 
  -3   0   7        1.64        1.48      0.20 o 
  -2   0   7        0.63        0.77      0.12 o 
  -1   0   7        3.76        4.85      0.22 o 
   0   0   7        1.17        1.32      0.24 o 
   1   0   7       85.11       78.96      3.02 o 
   2   0   7        5.57        4.73      0.32 o 
   3   0   7        7.95        7.13      0.35 o 
   4   0   7        1.68        0.51      0.23 o 
   5   0   7        0.21       -0.06      0.23 o 
  -6   1   7        0.31        0.12      0.33 o 
  -5   1   7        5.93        5.01      0.51 o 
  -4   1   7        4.85        5.18      0.48 o 
  -3   1   7       20.72       17.74      0.55 o 
  -2   1   7       11.01        9.86      0.31 o 
  -1   1   7       26.43       28.50      0.70 o 
   0   1   7       16.81       17.20      0.43 o 
   1   1   7        2.42        2.28      0.16 o 
   2   1   7        0.87        1.62      0.16 o 
   3   1   7        0.95        1.06      0.17 o 
   4   1   7        0.05        0.19      0.18 o 
   5   1   7        0.01       -0.08      0.22 o 
   6   1   7        0.80        0.36      0.53 o 
  -6   2   7        1.15        1.50      0.43 o 
  -5   2   7        4.59        3.80      0.62 o 
  -4   2   7        0.02       -0.06      0.19 o 
  -3   2   7        2.69        2.30      0.21 o 
  -2   2   7       15.60       16.74      0.42 o 
  -1   2   7        2.29        1.52      0.14 o 
   0   2   7       71.92       76.67      1.20 o 
   1   2   7       18.20       16.52      0.37 o 
   2   2   7        0.91        1.68      0.17 o 
   3   2   7        0.17        0.00      0.12 o 
   4   2   7       13.70       14.45      1.10 o 
   5   2   7        0.05        0.07      0.23 o 
   6   2   7        1.23        0.81      0.38 o 
  -5   3   7        1.46        0.72      0.33 o 
  -4   3   7        0.29       -0.01      0.21 o 
  -3   3   7        0.02       -0.16      0.16 o 
  -2   3   7        9.24        9.53      0.37 o 
  -1   3   7       17.32       19.92      0.47 o 
   0   3   7       12.41       14.16      0.31 o 
   1   3   7       32.28       32.36      0.92 o 
   2   3   7        0.26        0.17      0.08 o 
   3   3   7        5.17        5.37      0.21 o 
   4   3   7       54.06       55.72      1.62 o 
   5   3   7        0.00       -0.06      0.19 o 
   6   3   7        1.94        1.46      0.64 o 
  -5   4   7        2.52        1.68      0.38 o 
  -4   4   7        6.37        6.17      0.47 o 
  -3   4   7       23.89       24.30      0.70 o 
  -2   4   7        3.16        3.95      0.25 o 
  -1   4   7       83.39       79.14      1.45 o 
   0   4   7        0.07        0.10      0.07 o 
   1   4   7       57.48       56.33      0.98 o 
   2   4   7        1.49        2.34      0.16 o 
   3   4   7        6.82        6.98      0.24 o 
   4   4   7        3.99        6.07      0.36 o 
   5   4   7        3.33        3.23      0.31 o 
   6   4   7        0.21        0.32      0.28 o 
  -5   5   7        2.02        2.02      0.44 o 
  -4   5   7        5.50        4.25      0.41 o 
  -3   5   7       35.83       32.86      0.89 o 
  -2   5   7        3.94        4.19      0.28 o 
  -1   5   7       25.24       24.56      0.55 o 
   0   5   7       54.03       54.92      0.87 o 
   1   5   7       63.34       62.69      0.99 o 
   2   5   7      108.54      104.28      1.57 o 
   3   5   7       16.30       14.73      0.35 o 
   4   5   7        0.10       -0.13      0.13 o 
   5   5   7        0.17        0.10      0.17 o 
   6   5   7        0.35        0.24      0.22 o 
  -5   6   7        3.36        3.56      0.54 o 
  -4   6   7       16.41       13.47      0.81 o 
  -3   6   7        5.14        5.60      0.50 o 
  -2   6   7       68.66       71.53      1.58 o 
  -1   6   7       23.97       23.31      0.63 o 
   0   6   7       16.93       16.57      0.35 o 
   1   6   7       13.90       10.78      0.28 o 
   2   6   7       37.37       40.30      0.65 o 
   3   6   7       18.21       19.42      0.49 o 
   4   6   7        0.01       -0.13      0.13 o 
   5   6   7        0.61        0.34      0.21 o 
   6   6   7        2.84        3.41      0.37 o 
  -5   7   7        1.71        1.74      0.45 o 
  -4   7   7        0.94        0.95      0.25 o 
  -3   7   7       50.97       51.42      1.24 o 
  -2   7   7       23.90       24.97      0.72 o 
  -1   7   7        0.92        0.78      0.15 o 
   0   7   7       22.46       22.39      0.47 o 
   1   7   7        0.08        0.14      0.08 o 
   2   7   7      578.26      572.66      7.48 o 
   3   7   7      117.77      110.07      2.28 o 
   4   7   7       37.66       38.26      0.94 o 
   5   7   7        1.53        0.99      0.21 o 
  -4   8   7        0.60        0.12      0.34 o 
  -3   8   7        4.37        4.47      0.33 o 
  -2   8   7        7.68        6.84      0.32 o 
  -1   8   7        0.39        0.20      0.12 o 
   0   8   7       30.19       29.59      0.59 o 
   1   8   7       43.55       40.53      0.70 o 
   2   8   7        4.97        3.96      0.22 o 
   3   8   7       48.44       44.10      1.26 o 
   4   8   7       15.19       15.21      0.53 o 
   5   8   7        0.37        1.01      0.25 o 
  -4   9   7        0.49        0.44      0.35 o 
  -3   9   7        4.05        4.94      0.43 o 
  -2   9   7        0.02       -0.05      0.16 o 
  -1   9   7        2.50        1.08      0.20 o 
   0   9   7        1.84        1.68      0.17 o 
   1   9   7        5.18        5.52      0.27 o 
   2   9   7        5.72        5.69      0.29 o 
   3   9   7       10.54       10.93      0.39 o 
   4   9   7        1.07        0.98      0.22 o 
   5   9   7        0.01        0.13      0.22 o 
  -3  10   7        1.64        3.02      0.71 o 
  -2  10   7        1.06        2.46      0.42 o 
  -1  10   7        3.50        2.97      0.31 o 
   0  10   7       10.93        7.63      0.43 o 
   1  10   7        4.16        3.46      0.23 o 
   2  10   7        2.50        2.23      0.20 o 
   3  10   7        2.00        2.46      0.22 o 
   4  10   7        3.53        2.79      0.33 o 
   5  10   7        0.50        0.63      0.30 o 
  -3  11   7        0.61        2.07      0.71 o 
  -2  11   7        0.47        0.00      0.34 o 
  -1  11   7        3.21        3.98      0.48 o 
   0  11   7       10.35        7.52      0.58 o 
   1  11   7        2.51        2.76      0.26 o 
   2  11   7        1.02        0.62      0.20 o 
   3  11   7        1.43        1.62      0.24 o 
   4  11   7        0.71        0.85      0.22 o 
  -2  12   7        0.47        0.28      0.40 o 
  -1  12   7        2.45        1.63      0.40 o 
   0  12   7        0.72        0.05      0.33 o 
   1  12   7        0.00        0.13      0.18 o 
   2  12   7        0.12        0.14      0.18 o 
   3  12   7        0.28        0.34      0.20 o 
  -1  13   7        2.92        5.13      0.58 o 
   0  13   7        0.02        0.21      0.33 o 
   1  13   7        0.63        0.69      0.71 o 
   2  13   7        0.68        0.96      0.25 o 
  -3  -8   8        1.42        1.42      0.53 o 
  -2  -8   8        0.00       -0.18      0.41 o 
  -1  -8   8        0.16        0.41      0.47 o 
   0  -8   8        0.53        0.65      0.53 o 
   1  -8   8        1.38        1.78      0.59 o 
  -4  -7   8        0.04       -0.06      0.41 o 
  -3  -7   8        4.78        6.63      0.83 o 
  -2  -7   8        4.07        4.15      0.71 o 
  -1  -7   8        5.67        6.99      0.89 o 
   0  -7   8        3.15        2.78      0.65 o 
   1  -7   8        0.19       -0.07      0.28 o 
   2  -7   8        0.02        0.23      0.33 o 
  -4  -6   8        2.61        1.66      0.47 o 
  -3  -6   8        0.59        0.88      0.38 o 
  -2  -6   8       12.71       13.84      0.67 o 
  -1  -6   8        4.27        4.72      0.34 o 
   0  -6   8        0.88        0.84      0.37 o 
   1  -6   8        1.51        1.61      0.37 o 
   2  -6   8        0.01       -0.22      0.28 o 
   3  -6   8        1.67        0.83      1.04 o 
  -5  -5   8        2.18        2.37      0.71 o 
  -4  -5   8        0.68        0.34      0.25 o 
  -3  -5   8        0.14        0.45      0.26 o 
  -2  -5   8        4.96        4.92      0.35 o 
  -1  -5   8        1.29        1.61      0.28 o 
   0  -5   8        0.20       -0.07      0.17 o 
   1  -5   8       20.77       21.79      1.04 o 
   2  -5   8        0.77        0.69      0.35 o 
   3  -5   8        0.12       -0.31      0.31 o 
  -5  -4   8       12.06       15.09      1.57 o 
  -4  -4   8        8.26        7.59      0.83 o 
  -3  -4   8       16.47       17.15      0.74 o 
  -2  -4   8        4.25        4.73      0.32 o 
  -1  -4   8        3.14        2.87      0.27 o 
   0  -4   8       13.30       12.56      0.50 o 
   1  -4   8        3.10        3.47      0.37 o 
   2  -4   8        0.77        0.83      0.29 o 
   3  -4   8        2.63        1.70      0.56 o 
   4  -4   8        0.01       -0.27      0.47 o 
  -5  -3   8        0.69        1.27      0.46 o 
  -4  -3   8        4.86        3.77      0.83 o 
  -3  -3   8       28.27       28.67      1.02 o 
  -2  -3   8       92.61       95.57      2.08 o 
  -1  -3   8        1.03        1.00      0.20 o 
   0  -3   8       42.28       40.42      1.03 o 
   1  -3   8        7.09        6.80      0.39 o 
   2  -3   8        7.48        7.78      0.94 o 
   4  -3   8        3.55        1.75      0.46 o 
  -5  -2   8        1.59        1.29      0.86 o 
  -4  -2   8        0.04       -0.18      0.18 o 
  -3  -2   8       13.00       12.62      0.58 o 
  -2  -2   8       36.66       36.61      0.95 o 
  -1  -2   8        2.45        2.54      0.25 o 
   0  -2   8       60.72       58.81      1.37 o 
   1  -2   8       79.29       79.53      2.92 o 
   2  -2   8        1.19        1.30      0.28 o 
   4  -2   8        0.55        0.11      0.35 o 
   5  -2   8        0.00       -0.37      0.37 o 
  -5  -1   8        0.23       -0.04      0.23 o 
  -4  -1   8        0.42        0.39      0.22 o 
  -3  -1   8        3.66        3.87      0.41 o 
  -2  -1   8       12.74       12.26      0.39 o 
  -1  -1   8        3.04        3.69      0.21 o 
   0  -1   8       34.73       35.27      1.15 o 
   1  -1   8       39.48       34.58      0.83 o 
   2  -1   8       11.06       12.15      0.45 o 
   3  -1   8        0.97        0.96      0.44 o 
   4  -1   8       13.24        9.31      1.30 o 
   5  -1   8        1.26        0.57      0.83 o 
  -5   0   8        0.47        0.12      0.27 o 
  -4   0   8        0.74        0.32      0.26 o 
  -3   0   8        0.05       -0.15      0.17 o 
  -2   0   8       16.44       15.81      0.44 o 
  -1   0   8       63.51       65.00      1.41 o 
   0   0   8        2.69        2.82      0.22 o 
   1   0   8        1.97        1.68      0.16 o 
   2   0   8       42.56       43.35      1.01 o 
   3   0   8       41.13       45.01      1.75 o 
   4   0   8       16.00       16.16      0.78 o 
   5   0   8        4.48        3.92      0.50 o 
  -5   1   8        0.04        0.19      0.30 o 
  -4   1   8       50.55       45.55      1.56 o 
  -3   1   8       15.99       14.49      0.59 o 
  -2   1   8       25.91       24.20      0.58 o 
  -1   1   8        0.99        1.77      0.17 o 
   0   1   8       10.39       10.42      0.34 o 
   1   1   8       58.83       60.56      1.18 o 
   2   1   8       33.21       32.32      0.74 o 
   3   1   8        0.62        0.29      0.18 o 
   4   1   8        0.41        0.39      0.21 o 
   5   1   8        1.33        1.12      0.60 o 
  -5   2   8        0.01       -0.23      0.23 o 
  -4   2   8        0.70        0.62      0.24 o 
  -3   2   8       27.08       23.48      0.81 o 
  -2   2   8        0.03       -0.02      0.21 o 
  -1   2   8       18.49       16.80      0.44 o 
   0   2   8        9.73       10.90      0.35 o 
   1   2   8       11.89       10.95      0.31 o 
   2   2   8        4.81        4.32      0.22 o 
   3   2   8       10.14       12.29      0.46 o 
   4   2   8        0.04        0.01      0.19 o 
   5   2   8        7.36        7.16      0.65 o 
  -5   3   8        0.00       -0.32      0.38 o 
  -4   3   8        3.30        2.61      0.33 o 
  -3   3   8        0.62        0.27      0.20 o 
  -2   3   8       11.35       10.84      0.82 o 
  -1   3   8       49.71       49.06      0.96 o 
   0   3   8        1.07        1.17      0.14 o 
   1   3   8       22.03       22.15      0.48 o 
   2   3   8        4.59        4.24      0.20 o 
   3   3   8       23.90       25.99      0.62 o 
   4   3   8        0.01        0.33      0.17 o 
   5   3   8        2.84        2.32      0.48 o 
  -5   4   8        2.22        1.35      0.50 o 
  -4   4   8        0.15        0.02      0.24 o 
  -3   4   8        2.64        2.70      0.32 o 
  -2   4   8       45.81       44.48      1.07 o 
  -1   4   8       19.33       19.44      0.48 o 
   0   4   8        0.37        0.21      0.17 o 
   1   4   8       65.18       66.90      1.14 o 
   2   4   8       16.43       16.72      0.47 o 
   3   4   8        0.70        1.55      0.16 o 
   4   4   8        0.97        0.64      0.19 o 
   5   4   8        0.99        1.91      0.30 o 
  -5   5   8       12.20       14.41      0.88 o 
  -4   5   8        0.38       -0.23      0.23 o 
  -3   5   8        2.65        1.75      0.31 o 
  -2   5   8       58.13       57.30      1.33 o 
  -1   5   8       10.76       11.07      0.42 o 
   0   5   8       61.59       63.30      1.21 o 
   1   5   8       98.71       98.53      1.62 o 
   2   5   8        8.05        7.71      0.28 o 
   3   5   8        0.06       -0.02      0.09 o 
   4   5   8        1.48        1.52      0.23 o 
   5   5   8        4.50        4.90      0.50 o 
  -5   6   8        0.03        0.16      0.44 o 
  -4   6   8       13.77       14.13      1.42 o 
  -3   6   8       17.30       16.35      0.71 o 
  -2   6   8      126.89      132.00      2.72 o 
  -1   6   8       37.00       34.93      0.88 o 
   0   6   8      143.80      135.03      2.39 o 
   1   6   8        9.94       11.60      0.33 o 
   2   6   8       26.28       26.43      0.59 o 
   3   6   8       49.33       51.91      0.89 o 
   4   6   8        0.33       -0.08      0.15 o 
   5   6   8        0.98        0.55      0.20 o 
  -4   7   8        0.14       -0.21      0.31 o 
  -3   7   8       37.83       38.79      1.21 o 
  -2   7   8        1.28        2.33      0.25 o 
  -1   7   8       37.24       35.38      0.89 o 
   0   7   8       28.98       24.78      0.53 o 
   1   7   8      118.21      117.30      1.90 o 
   2   7   8       10.19       10.05      0.30 o 
   3   7   8       39.67       44.60      0.80 o 
   4   7   8        0.02       -0.08      0.15 o 
   5   7   8        0.03       -0.24      0.27 o 
  -4   8   8        2.37        1.49      0.92 o 
  -3   8   8        2.83        2.12      0.60 o 
  -2   8   8        3.68        3.40      0.25 o 
  -1   8   8        4.31        3.97      0.24 o 
   0   8   8       35.63       34.51      0.76 o 
   1   8   8       84.23       81.83      1.53 o 
   2   8   8       50.99       48.71      0.93 o 
   3   8   8       12.99       12.47      0.37 o 
   4   8   8        0.64        0.20      0.20 o 
   5   8   8        4.45        5.39      0.43 o 
  -4   9   8        0.37        1.18      0.65 o 
  -3   9   8        0.33        0.55      0.29 o 
  -2   9   8       16.15       18.08      0.76 o 
  -1   9   8        2.08        2.33      0.25 o 
   0   9   8        0.50        0.90      0.21 o 
   1   9   8        2.06        1.48      0.19 o 
   2   9   8        5.86        6.28      0.30 o 
   3   9   8       57.05       57.64      1.16 o 
   4   9   8        5.04        3.76      0.38 o 
   5   9   8        0.07        0.12      0.22 o 
  -3  10   8        1.21        1.90      0.46 o 
  -2  10   8       14.19       15.57      0.88 o 
  -1  10   8        0.03        0.29      0.31 o 
   0  10   8        4.62        4.11      0.45 o 
   1  10   8       15.78       15.65      0.46 o 
   2  10   8        0.34        0.33      0.15 o 
   3  10   8        0.34        0.31      0.15 o 
   4  10   8        0.15       -0.06      0.21 o 
  -2  11   8        1.40        2.16      0.65 o 
  -1  11   8        2.48        2.05      0.44 o 
   0  11   8        7.59        7.60      0.58 o 
   1  11   8        2.94        3.48      0.33 o 
   2  11   8        1.60        1.91      0.25 o 
   3  11   8        0.34        0.07      0.20 o 
   4  11   8        0.00       -0.06      0.20 o 
  -1  12   8        0.57        0.23      0.37 o 
   0  12   8        0.54        0.64      0.35 o 
   1  12   8        2.26        1.41      0.41 o 
   2  12   8        1.59        2.66      0.29 o 
   3  12   8        3.16        3.22      0.31 o 
   0  13   8        0.01        0.36      0.41 o 
   1  13   8        0.25        0.30      0.41 o 
   2  13   8        4.55        5.67      0.46 o 
  -1  -8   9        0.21        0.24      0.47 o 
  -3  -7   9        4.65        4.26      0.77 o 
  -2  -7   9        1.77        3.32      0.71 o 
  -1  -7   9        0.07        0.30      0.47 o 
   0  -7   9        0.26        0.36      0.47 o 
   1  -7   9        0.23       -0.30      0.47 o 
  -3  -6   9        2.60        1.66      0.50 o 
  -2  -6   9       11.87       16.88      0.78 o 
  -1  -6   9        2.72        3.17      0.48 o 
   0  -6   9        3.03        3.80      0.40 o 
   1  -6   9        0.00       -0.08      0.28 o 
   2  -6   9        7.05       10.16      0.77 o 
  -4  -5   9        1.33        1.10      0.30 o 
  -3  -5   9        2.26        2.01      0.35 o 
  -2  -5   9        5.41        5.04      0.44 o 
  -1  -5   9        2.42        2.39      0.35 o 
   0  -5   9       14.59       13.41      0.66 o 
   1  -5   9        0.02        0.14      0.24 o 
   2  -5   9        0.43        0.46      0.35 o 
   3  -5   9        0.37        0.33      0.50 o 
  -4  -4   9        1.93        1.66      0.47 o 
  -3  -4   9        8.60        9.09      0.55 o 
  -2  -4   9        6.71        7.65      0.51 o 
  -1  -4   9        4.16        4.44      0.40 o 
   0  -4   9        0.13        0.04      0.22 o 
   1  -4   9        1.49        0.94      0.28 o 
   2  -4   9        6.81        5.40      1.78 o 
   3  -4   9        0.50        0.02      0.33 o 
  -5  -3   9        5.00        6.57      0.77 o 
  -4  -3   9        1.82        2.13      0.47 o 
  -3  -3   9        5.02        5.00      0.42 o 
  -2  -3   9        2.35        2.86      0.35 o 
  -1  -3   9        2.76        2.45      0.31 o 
   0  -3   9       11.06       10.82      0.59 o 
   1  -3   9       10.76        9.64      0.57 o 
   2  -3   9       28.71       31.29      3.14 o 
   3  -3   9        1.87        0.87      0.44 o 
   4  -3   9        0.42       -0.15      0.38 o 
  -5  -2   9        0.00       -0.13      0.37 o 
  -4  -2   9        0.64        1.01      0.38 o 
  -3  -2   9        1.72        2.18      0.35 o 
  -2  -2   9        2.75        2.99      0.36 o 
  -1  -2   9       96.15       95.03      2.09 o 
   0  -2   9        3.77        3.54      0.31 o 
   1  -2   9       87.37       91.39      2.36 o 
   2  -2   9       21.18       18.06      1.73 o 
   3  -2   9        3.37        1.29      0.89 o 
   4  -2   9        2.96        1.65      0.89 o 
  -5  -1   9        0.00        0.48      0.41 o 
  -4  -1   9        0.17        0.43      0.35 o 
  -3  -1   9        0.00       -0.19      0.25 o 
  -2  -1   9        6.69        6.49      0.45 o 
  -1  -1   9       45.99       47.96      1.16 o 
   0  -1   9      139.92      137.79      2.87 o 
   1  -1   9        7.20        7.29      0.72 o 
   2  -1   9        5.93        7.11      0.52 o 
   3  -1   9       23.85       24.22      1.45 o 
   4  -1   9       27.22       13.33      1.30 o 
  -5   0   9        0.00       -0.24      0.24 o 
  -4   0   9        0.65        0.37      0.25 o 
  -3   0   9        0.18       -0.02      0.20 o 
  -2   0   9       17.53       18.60      0.58 o 
  -1   0   9       24.39       23.83      0.59 o 
   0   0   9        0.00        0.00      0.11 o 
   1   0   9       15.78       16.82      0.48 o 
   2   0   9       18.73       20.72      0.63 o 
   5   0   9        1.78        0.86      0.68 o 
  -5   1   9        9.05        6.09      1.01 o 
  -4   1   9        4.06        3.01      0.36 o 
  -3   1   9       21.47       19.50      0.74 o 
  -2   1   9        0.30        0.23      0.14 o 
  -1   1   9       16.13       16.22      0.46 o 
   0   1   9        4.11        4.65      0.25 o 
   1   1   9       30.33       33.73      0.76 o 
   2   1   9        0.35        0.14      0.15 o 
   3   1   9        0.37        0.40      0.21 o 
   4   1   9        3.78        5.10      0.98 o 
   5   1   9        2.85        4.26      0.89 o 
  -5   2   9        2.28        2.85      0.47 o 
  -4   2   9       18.97       16.95      0.73 o 
  -3   2   9        0.01       -0.07      0.20 o 
  -2   2   9       10.30        9.42      0.40 o 
  -1   2   9        7.63        7.58      0.30 o 
   0   2   9        0.57        0.38      0.12 o 
   1   2   9        0.20        0.16      0.17 o 
   2   2   9        3.39        4.68      0.29 o 
   3   2   9        0.79        0.85      0.33 o 
   4   2   9        0.28        0.11      0.21 o 
   5   2   9        0.89        0.32      0.25 o 
  -5   3   9        0.05        0.17      0.33 o 
  -4   3   9        0.24        0.08      0.24 o 
  -3   3   9        0.00       -0.19      0.28 o 
  -2   3   9       16.24       16.08      0.54 o 
  -1   3   9       24.16       22.54      0.56 o 
   0   3   9        1.74        1.43      0.16 o 
   1   3   9        8.18        6.80      0.30 o 
   2   3   9      113.03      107.46      1.92 o 
   3   3   9        3.82        2.44      0.21 o 
   4   3   9        2.62        2.22      0.50 o 
   5   3   9        1.83        2.15      0.35 o 
  -5   4   9        0.19       -0.24      0.34 o 
  -4   4   9        0.48        0.43      0.25 o 
  -3   4   9        0.55        0.20      0.30 o 
  -2   4   9        2.85        3.14      0.27 o 
  -1   4   9       20.01       19.08      0.58 o 
   0   4   9        3.55        3.39      0.21 o 
   1   4   9        8.55       10.17      0.36 o 
   2   4   9        2.75        2.71      0.19 o 
   3   4   9        3.87        2.83      0.27 o 
   4   4   9        1.93        2.88      0.29 o 
   5   4   9        1.18        0.71      0.26 o 
  -5   5   9        0.15       -0.07      0.37 o 
  -4   5   9        0.44       -0.22      0.22 o 
  -3   5   9        2.46        2.42      0.34 o 
  -2   5   9        0.00        0.07      0.18 o 
  -1   5   9       11.28       10.86      0.43 o 
   0   5   9        4.58        4.69      0.25 o 
   1   5   9        2.64        2.94      0.21 o 
   2   5   9        5.12        5.94      0.26 o 
   3   5   9        0.27        0.36      0.14 o 
   4   5   9        0.00        0.17      0.17 o 
   5   5   9        3.02        2.76      0.34 o 
  -4   6   9        0.01        0.21      0.35 o 
  -3   6   9        9.46        9.27      0.55 o 
  -2   6   9       13.90       13.78      0.62 o 
  -1   6   9      105.07      100.63      2.30 o 
   0   6   9       28.31       28.09      0.65 o 
   1   6   9       16.19       15.60      0.45 o 
   2   6   9       11.88       11.51      0.39 o 
   3   6   9        0.31        0.23      0.14 o 
   4   6   9       13.02       13.94      0.52 o 
   5   6   9        0.46        0.30      0.28 o 
  -4   7   9        1.13        0.60      0.56 o 
  -3   7   9        7.05        8.00      0.54 o 
  -2   7   9        9.17        8.75      0.52 o 
  -1   7   9       12.10       10.97      0.44 o 
   0   7   9        0.54        0.71      0.16 o 
   1   7   9       83.89       84.68      1.45 o 
   2   7   9        0.08       -0.09      0.11 o 
   3   7   9        3.94        2.89      0.24 o 
   4   7   9       21.04       22.66      0.77 o 
   5   7   9        5.80        9.36      0.54 o 
  -4   8   9        0.42        0.53      0.42 o 
  -3   8   9        0.04       -0.24      0.25 o 
  -2   8   9        1.45        1.87      0.37 o 
  -1   8   9        9.51       11.28      0.40 o 
   0   8   9       36.60       35.74      0.81 o 
   1   8   9        0.00        0.02      0.13 o 
   2   8   9       10.39       10.99      0.35 o 
   3   8   9        7.00        7.02      0.35 o 
   4   8   9       49.46       54.55      1.17 o 
   5   8   9        0.54        1.16      0.29 o 
  -3   9   9        3.50        2.78      0.41 o 
  -2   9   9       11.40       11.20      0.61 o 
  -1   9   9        6.20        6.96      0.45 o 
   0   9   9        0.10       -0.08      0.19 o 
   1   9   9        0.09        0.33      0.16 o 
   2   9   9       18.01       18.57      0.69 o 
   3   9   9       21.07       19.54      0.64 o 
   4   9   9        0.37        0.23      0.21 o 
  -3  10   9       13.75       15.13      0.94 o 
  -2  10   9        3.96        3.09      0.50 o 
  -1  10   9        0.73        0.90      0.35 o 
   0  10   9       10.95        8.81      0.64 o 
   1  10   9        2.02        2.32      0.34 o 
   2  10   9        5.17        4.94      0.29 o 
   3  10   9        1.90        1.30      0.25 o 
   4  10   9        1.64        1.18      0.26 o 
  -2  11   9        1.36        2.05      0.48 o 
  -1  11   9        0.30        0.15      0.34 o 
   0  11   9        2.13        2.89      0.45 o 
   1  11   9        0.00        0.11      0.31 o 
   2  11   9        0.26        0.18      0.19 o 
   3  11   9        1.00        1.60      0.26 o 
  -1  12   9        0.16        0.24      0.37 o 
   0  12   9        0.97        0.92      0.37 o 
   1  12   9        1.80        1.92      0.43 o 
   2  12   9        8.82       10.51      0.59 o 
   3  12   9        0.46        1.13      0.47 o 
  -2  -6  10        6.40        8.05      0.95 o 
  -1  -6  10        0.23        0.19      0.28 o 
   0  -6  10        1.25        0.87      0.29 o 
   1  -6  10        9.18        9.47      2.72 o 
  -3  -5  10        0.19        0.40      0.31 o 
  -2  -5  10        4.36        5.14      0.55 o 
  -1  -5  10        0.97        1.54      0.35 o 
   0  -5  10        0.10        0.14      0.25 o 
   1  -5  10        2.00        2.67      0.37 o 
   2  -5  10        1.67        1.88      0.44 o 
  -4  -4  10        0.04        0.12      0.47 o 
  -3  -4  10        0.58        0.74      0.28 o 
  -2  -4  10        8.08        8.36      0.55 o 
  -1  -4  10        6.50        8.12      0.53 o 
   0  -4  10        0.29        0.20      0.25 o 
   1  -4  10        0.22        0.12      0.27 o 
   2  -4  10        0.38        0.29      0.35 o 
   3  -4  10        1.72        0.67      0.44 o 
  -4  -3  10        4.37        5.81      1.24 o 
  -3  -3  10        5.66        7.10      0.51 o 
  -2  -3  10        0.64        0.89      0.25 o 
  -1  -3  10       17.06       17.59      0.75 o 
   0  -3  10        0.01        0.12      0.24 o 
   1  -3  10        3.87        3.61      0.40 o 
   2  -3  10        0.48        0.43      0.33 o 
   3  -3  10        3.87        3.85      0.83 o 
  -4  -2  10        0.54        0.55      0.41 o 
  -3  -2  10        0.03       -0.24      0.28 o 
  -2  -2  10       15.33       13.56      0.66 o 
  -1  -2  10        1.51        1.22      0.30 o 
   0  -2  10       34.97       35.16      1.15 o 
   1  -2  10        1.48        1.34      0.29 o 
   2  -2  10        1.29        1.44      0.32 o 
   3  -2  10       13.92       10.91      2.34 o 
   4  -2  10        0.64        0.24      0.59 o 
  -4  -1  10        0.36       -0.03      0.33 o 
  -3  -1  10        0.01        0.24      0.44 o 
  -2  -1  10       37.65       41.30      1.25 o 
  -1  -1  10       67.58       69.55      1.89 o 
   0  -1  10        9.29        9.61      0.55 o 
   1  -1  10       16.53       16.68      0.92 o 
   2  -1  10        0.26        0.22      0.25 o 
   3  -1  10       22.70        9.48      1.01 o 
   4  -1  10        1.12        0.95      0.83 o 
  -5   0  10        1.96        2.31      0.71 o 
  -4   0  10        5.84        5.32      0.74 o 
  -3   0  10        0.67        0.94      0.35 o 
  -2   0  10       22.07       22.33      1.08 o 
  -1   0  10        1.25        1.74      0.30 o 
   0   0  10        4.92        5.42      0.42 o 
   1   0  10        0.09        0.11      0.21 o 
   2   0  10        0.00       -0.08      0.21 o 
   3   0  10        6.55        7.71      2.28 o 
   4   0  10        0.03        0.36      0.42 o 
  -5   1  10        4.42        5.76      0.60 o 
  -4   1  10        6.32        4.22      0.43 o 
  -3   1  10        3.22        3.75      0.39 o 
  -2   1  10        3.60        3.79      0.35 o 
  -1   1  10       13.59       14.86      0.52 o 
   0   1  10        9.39        9.44      0.77 o 
   1   1  10        1.44        1.57      0.20 o 
   2   1  10        0.08        0.12      0.16 o 
   3   1  10        0.94        0.54      0.41 o 
   4   1  10        0.11        0.12      0.38 o 
  -5   2  10        0.15        0.36      0.37 o 
  -4   2  10        2.07        2.28      0.36 o 
  -3   2  10       14.32       13.46      0.65 o 
  -2   2  10        2.79        2.08      0.31 o 
  -1   2  10        7.16        7.06      0.35 o 
   0   2  10       20.15       19.16      0.87 o 
   1   2  10        0.72        0.25      0.17 o 
   2   2  10        3.03        2.31      0.25 o 
   3   2  10        1.09        0.90      0.24 o 
   4   2  10        2.40        3.13      0.70 o 
   5   2  10        2.83        1.24      0.71 o 
  -4   3  10        5.28        4.87      0.46 o 
  -3   3  10       10.74       10.06      0.56 o 
  -2   3  10       10.62       10.50      0.55 o 
  -1   3  10        2.16        2.24      0.24 o 
   0   3  10        3.53        2.79      0.21 o 
   1   3  10       92.98       89.88      1.71 o 
   2   3  10        7.07        6.40      0.47 o 
   3   3  10        6.92        6.01      0.37 o 
   4   3  10        1.37        1.08      0.46 o 
   5   3  10        0.35       -0.26      0.26 o 
  -4   4  10        0.13       -0.04      0.26 o 
  -3   4  10        4.14        4.36      0.42 o 
  -2   4  10        7.44        7.32      0.48 o 
  -1   4  10       14.19       15.38      0.65 o 
   0   4  10        7.54        7.42      0.32 o 
   1   4  10        9.19        8.10      0.34 o 
   2   4  10       18.60       17.00      0.57 o 
   3   4  10        0.55        0.28      0.19 o 
   4   4  10        0.00        0.38      0.20 o 
   5   4  10        0.01        0.00      0.27 o 
  -4   5  10        1.85        1.96      0.36 o 
  -3   5  10        0.32        0.11      0.25 o 
  -2   5  10       22.53       21.86      0.82 o 
  -1   5  10       40.35       40.94      1.22 o 
   0   5  10       19.29       18.98      0.61 o 
   1   5  10        1.06        0.90      0.17 o 
   2   5  10        1.13        0.68      0.19 o 
   3   5  10        0.67        0.85      0.18 o 
   4   5  10        6.41        5.39      0.40 o 
   5   5  10        0.59       -0.15      0.20 o 
  -4   6  10        4.59        5.83      0.57 o 
  -3   6  10        0.65        0.56      0.28 o 
  -2   6  10        9.34        8.41      0.53 o 
  -1   6  10       59.52       64.23      1.48 o 
   0   6  10        5.96        6.26      0.30 o 
   1   6  10        0.88        0.86      0.19 o 
   2   6  10        1.55        1.56      0.21 o 
   3   6  10        3.12        3.57      0.27 o 
   4   6  10        0.04        0.20      0.20 o 
   5   6  10        2.20        1.78      0.71 o 
  -4   7  10        0.15       -0.54      0.62 o 
  -3   7  10        1.15        1.92      0.35 o 
  -2   7  10        2.75        2.83      0.36 o 
  -1   7  10        0.21        0.35      0.23 o 
   0   7  10       64.54       62.93      1.45 o 
   1   7  10        1.19        1.18      0.18 o 
   2   7  10        1.48        1.34      0.17 o 
   3   7  10       19.71       21.39      0.60 o 
   4   7  10        1.80        2.54      0.29 o 
  -3   8  10        0.48        0.36      0.29 o 
  -2   8  10       24.80       25.04      0.93 o 
  -1   8  10        7.71        8.60      0.51 o 
   0   8  10       13.40       11.81      0.42 o 
   1   8  10       29.58       27.44      0.68 o 
   2   8  10        2.20        1.92      0.21 o 
   3   8  10       31.76       34.62      0.90 o 
   4   8  10        9.08       12.96      1.03 o 
  -3   9  10        1.47        0.51      0.34 o 
  -2   9  10       16.64       19.23      0.81 o 
  -1   9  10        2.40        2.61      0.35 o 
   0   9  10        1.05        0.50      0.23 o 
   1   9  10        1.83        1.97      0.23 o 
   2   9  10        6.01        5.37      0.34 o 
   3   9  10        9.54        9.85      0.46 o 
   4   9  10        2.07        1.75      0.30 o 
  -2  10  10        0.99        1.66      0.45 o 
  -1  10  10        0.25        0.62      0.38 o 
   0  10  10        0.06       -0.07      0.33 o 
   1  10  10        1.38        0.93      0.35 o 
   2  10  10        0.09       -0.04      0.21 o 
   3  10  10        2.44        2.00      0.27 o 
  -1  11  10        3.08        4.22      0.59 o 
   0  11  10        7.88        9.15      0.68 o 
   1  11  10        0.03        0.44      0.36 o 
   2  11  10        5.84        7.76      0.51 o 
   3  11  10        0.90        0.51      0.29 o 
   0  12  10        0.80        1.30      0.53 o 
   1  12  10       12.39       12.50      1.07 o 
  -2  -5  11        2.68        2.37      0.48 o 
  -1  -5  11        0.00        0.16      0.28 o 
   0  -5  11        9.79       12.40      0.70 o 
   1  -5  11        0.05        0.18      0.33 o 
  -3  -4  11        0.11        0.53      0.47 o 
  -2  -4  11       10.19       13.24      0.72 o 
  -1  -4  11        0.06        0.20      0.27 o 
   0  -4  11        0.12        0.02      0.25 o 
   1  -4  11        0.91        1.21      0.35 o 
   2  -4  11        1.59        2.56      0.47 o 
  -3  -3  11        0.47        0.03      0.34 o 
  -2  -3  11        5.44        5.35      0.48 o 
  -1  -3  11        1.03        0.85      0.30 o 
   0  -3  11        4.22        3.85      0.43 o 
   1  -3  11        1.04        0.51      0.28 o 
   2  -3  11        1.15        0.53      0.37 o 
  -4  -2  11        0.54        0.71      0.59 o 
  -3  -2  11        0.08        0.05      0.34 o 
  -2  -2  11        1.79        2.17      0.35 o 
  -1  -2  11        0.22        0.09      0.26 o 
   0  -2  11        8.78        8.88      0.57 o 
   1  -2  11        0.04       -0.21      0.21 o 
   2  -2  11        4.16        3.50      0.50 o 
   3  -2  11        2.75        1.81      0.48 o 
  -4  -1  11        0.41        0.52      0.40 o 
  -3  -1  11        0.65        0.87      0.38 o 
  -2  -1  11        2.49        2.73      0.43 o 
  -1  -1  11        0.44        0.58      0.28 o 
   0  -1  11        3.41        3.17      0.40 o 
   1  -1  11        4.38        4.77      0.79 o 
   2  -1  11        3.50        3.33      0.41 o 
   3  -1  11        5.41        4.41      0.61 o 
  -4   0  11        0.79        1.17      0.43 o 
  -3   0  11        2.55        2.12      0.47 o 
  -2   0  11        0.12       -0.06      0.33 o 
  -1   0  11       11.51       11.71      0.61 o 
   0   0  11        1.67        1.65      0.31 o 
   1   0  11        0.83        0.81      0.27 o 
   2   0  11        0.78        0.91      0.33 o 
   3   0  11        3.03        3.47      0.80 o 
   4   0  11        7.12        1.72      0.65 o 
  -4   1  11        4.33        4.05      0.58 o 
  -3   1  11        2.68        2.64      0.83 o 
  -2   1  11        1.91        1.27      0.41 o 
  -1   1  11       31.61       32.35      1.08 o 
   0   1  11        8.98        9.53      0.55 o 
   1   1  11        0.56        0.21      0.25 o 
   2   1  11        0.38       -0.06      0.25 o 
   3   1  11        2.01        1.73      0.65 o 
  -4   2  11        0.33       -0.27      0.27 o 
  -3   2  11        2.16        2.48      0.37 o 
  -2   2  11        9.45       10.01      0.56 o 
  -1   2  11       20.74       22.52      0.94 o 
   0   2  11        0.10       -0.16      0.16 o 
   1   2  11        7.68        7.56      0.45 o 
   2   2  11       24.06       24.35      1.13 o 
   3   2  11        0.00       -0.18      0.28 o 
   4   2  11        8.56        6.44      2.04 o 
  -4   3  11        4.26        2.92      0.43 o 
  -3   3  11        0.69        0.62      0.29 o 
  -2   3  11        0.04        0.04      0.23 o 
  -1   3  11       30.17       29.29      0.98 o 
   0   3  11        1.94        3.52      0.47 o 
   1   3  11       18.86       18.30      0.69 o 
   2   3  11        7.75        7.44      0.42 o 
   3   3  11        4.64        4.65      0.45 o 
   4   3  11        0.97        0.43      0.27 o 
  -4   4  11        0.93        0.64      0.32 o 
  -3   4  11        0.73        1.45      0.33 o 
  -2   4  11        1.86        1.64      0.32 o 
  -1   4  11       14.76       15.48      0.66 o 
   0   4  11       57.06       57.18      1.31 o 
   1   4  11        1.49        1.91      0.37 o 
   2   4  11        2.22        2.29      0.27 o 
   3   4  11        0.01       -0.21      0.24 o 
   4   4  11        0.38        0.12      0.27 o 
  -4   5  11        0.17       -0.16      0.29 o 
  -3   5  11        0.85        0.65      0.30 o 
  -2   5  11        9.78        9.51      0.56 o 
  -1   5  11       14.98       14.61      0.66 o 
   0   5  11        6.95        7.79      0.48 o 
   1   5  11        3.80        3.63      0.30 o 
   2   5  11       24.52       24.56      1.19 o 
   3   5  11        9.06        8.02      0.49 o 
   4   5  11        2.92        3.30      0.40 o 
  -3   6  11        0.33        0.15      0.32 o 
  -2   6  11        4.86        4.34      0.42 o 
  -1   6  11        1.69        2.09      0.33 o 
   0   6  11        2.37        2.39      0.31 o 
   1   6  11        2.00        1.98      0.23 o 
   2   6  11        0.00       -0.06      0.18 o 
   3   6  11        3.22        3.37      0.32 o 
   4   6  11        7.43        8.96      0.65 o 
  -3   7  11        1.82        2.17      0.40 o 
  -2   7  11        2.03        2.13      0.35 o 
  -1   7  11        2.02        1.69      0.30 o 
   0   7  11        0.48        0.27      0.23 o 
   1   7  11        0.16       -0.04      0.16 o 
   2   7  11        0.22        0.07      0.15 o 
   3   7  11        0.01       -0.20      0.20 o 
   4   7  11       15.79       21.55      1.03 o 
  -3   8  11        0.26       -0.21      0.29 o 
  -2   8  11        1.75        1.45      0.35 o 
  -1   8  11        4.18        2.93      0.37 o 
   0   8  11        2.71        1.89      0.30 o 
   1   8  11        0.37        0.35      0.17 o 
   2   8  11        3.64        4.01      0.33 o 
   3   8  11       10.05       12.78      0.55 o 
   4   8  11        3.40        3.66      0.41 o 
  -2   9  11        0.24        0.01      0.28 o 
  -1   9  11        1.54        2.07      0.35 o 
   0   9  11        1.60        1.52      0.30 o 
   1   9  11        0.61        0.73      0.25 o 
   2   9  11        7.76        8.51      0.53 o 
   3   9  11        0.87        1.61      0.35 o 
  -1  10  11        3.03        3.99      0.54 o 
   0  10  11        0.01       -0.29      0.33 o 
   1  10  11        0.00       -0.18      0.30 o 
   2  10  11        0.01       -0.09      0.25 o 
   3  10  11        1.03        1.24      0.33 o 
   0  11  11        0.02        0.00      0.47 o 
   1  11  11        6.39        6.63      0.83 o 
   2  11  11        1.54        2.13      0.59 o 
  -1  -4  12        0.00        0.01      0.31 o 
   0  -4  12        0.30        0.17      0.37 o 
  -2  -3  12        0.24        0.47      0.34 o 
  -1  -3  12        0.02       -0.03      0.25 o 
   0  -3  12        0.18        0.24      0.29 o 
   1  -3  12        0.18        0.08      0.29 o 
  -3  -2  12        2.77        2.61      0.71 o 
  -2  -2  12        0.11       -0.03      0.34 o 
  -1  -2  12        1.14        0.85      0.40 o 
   0  -2  12        0.00       -0.25      0.25 o 
   1  -2  12        0.36        0.10      0.30 o 
   2  -2  12        0.44        0.56      0.41 o 
  -3  -1  12        0.97        1.42      0.53 o 
  -2  -1  12        0.09        0.16      0.34 o 
  -1  -1  12        0.25        0.09      0.38 o 
   0  -1  12        1.08        1.11      0.30 o 
   1  -1  12       15.09       15.65      1.13 o 
   2  -1  12        3.05        2.58      0.92 o 
  -3   0  12        1.07        0.66      0.65 o 
  -2   0  12        2.51        2.20      0.65 o 
  -1   0  12        2.48        2.14      0.42 o 
   0   0  12        0.60        0.60      0.28 o 
   1   0  12        0.13       -0.24      0.24 o 
   2   0  12        5.28        5.54      0.89 o 
   3   0  12        0.82       -0.35      0.35 o 
  -3   1  12        1.26        0.72      0.41 o 
  -2   1  12        0.00        0.00      0.36 o 
  -1   1  12        8.77        9.05      0.57 o 
   0   1  12        5.06        5.53      0.47 o 
   1   1  12        0.03       -0.16      0.24 o 
   2   1  12        0.44        0.51      0.29 o 
   3   1  12        1.71        2.39      0.95 o 
  -3   2  12        1.51        2.40      0.50 o 
  -2   2  12        1.54        1.27      0.92 o 
  -1   2  12        2.29        2.52      1.30 o 
   0   2  12        1.99        2.80      0.39 o 
   1   2  12        4.48        3.62      0.42 o 
   2   2  12        0.06       -0.23      0.24 o 
   3   2  12        8.47        9.30      1.13 o 
  -3   3  12        0.00       -0.23      0.36 o 
  -2   3  12       14.44       16.47      0.75 o 
  -1   3  12       30.63       34.78      1.12 o 
   0   3  12       95.05      103.04      2.20 o 
   1   3  12        0.13       -0.20      0.20 o 
   2   3  12        5.38        4.81      0.46 o 
   3   3  12        2.28        1.49      0.41 o 
  -3   4  12        1.09        0.85      0.32 o 
  -2   4  12        1.92        3.82      0.42 o 
  -1   4  12       26.35       30.76      1.05 o 
   0   4  12       10.84       11.78      0.52 o 
   1   4  12       21.90       22.80      0.74 o 
   2   4  12        0.05       -0.06      0.19 o 
   3   4  12        2.44        3.30      0.58 o 
  -3   5  12        0.76        0.36      0.30 o 
  -2   5  12        3.03        3.51      0.39 o 
  -1   5  12        2.84        2.75      0.37 o 
   0   5  12        0.03        0.44      0.25 o 
   1   5  12        5.98        6.45      0.38 o 
   2   5  12        2.85        3.10      0.36 o 
   3   5  12        1.16        1.36      0.30 o 
  -3   6  12        1.68        1.78      0.39 o 
  -2   6  12        0.36        0.00      0.26 o 
  -1   6  12        4.08        3.76      0.39 o 
   0   6  12        0.09        0.01      0.23 o 
   1   6  12        2.35        1.83      0.25 o 
   2   6  12        6.13        6.39      0.39 o 
   3   6  12        1.00        1.05      0.26 o 
  -3   7  12        2.07        1.66      0.65 o 
  -2   7  12        0.04       -0.26      0.26 o 
  -1   7  12        0.25        0.42      0.31 o 
   0   7  12        1.01        0.79      0.26 o 
   1   7  12        0.68        0.33      0.21 o 
   2   7  12        0.22        0.51      0.22 o 
   3   7  12        0.58        0.67      0.24 o 
  -2   8  12        0.01       -0.16      0.28 o 
  -1   8  12        0.09       -0.01      0.24 o 
   0   8  12        0.71        0.55      0.26 o 
   1   8  12       14.71       15.82      0.69 o 
   2   8  12        4.43        4.54      0.35 o 
   3   8  12        1.54        1.82      0.29 o 
  -1   9  12        0.00       -0.18      0.26 o 
   0   9  12        0.90        0.76      0.27 o 
   1   9  12        0.00        0.01      0.24 o 
   2   9  12        6.79        7.21      0.51 o 
   0  10  12        1.81        2.72      0.59 o 
   1  10  12        0.14        0.89      0.47 o 
   2  10  12        1.98        2.90      0.65 o 
  -1  -2  13        0.04        0.63      0.35 o 
   0  -2  13        0.74        1.42      0.41 o 
  -2  -1  13        0.01       -0.36      0.41 o 
  -1  -1  13        0.03       -0.05      0.56 o 
   0  -1  13        2.52        3.07      0.43 o 
   1  -1  13        0.25       -0.11      0.26 o 
  -2   0  13        1.46        2.67      0.71 o 
  -1   0  13        0.03       -0.21      0.35 o 
   0   0  13        0.44        0.46      0.30 o 
   1   0  13        1.16        1.61      0.41 o 
   2   0  13        0.01        0.07      0.37 o 
  -2   1  13        1.57        1.65      0.48 o 
  -1   1  13        2.57        3.30      0.53 o 
   0   1  13        0.05       -0.31      0.33 o 
   1   1  13        0.00        0.25      0.30 o 
   2   1  13        2.28        2.24      0.40 o 
  -3   2  13        1.53        3.02      0.77 o 
  -2   2  13        7.19        8.87      1.15 o 
  -1   2  13        1.15        0.75      0.68 o 
   0   2  13        5.01        5.63      0.50 o 
   1   2  13        3.31        3.04      0.42 o 
   2   2  13        1.16        0.72      0.33 o 
  -3   3  13        0.09       -0.06      0.47 o 
  -2   3  13        8.11        7.76      0.74 o 
  -1   3  13       35.50       36.40      4.12 o 
   0   3  13        6.03        8.25      0.77 o 
   1   3  13        0.01        0.02      0.28 o 
   2   3  13        0.10       -0.25      0.31 o 
   3   3  13        0.03       -0.41      0.41 o 
  -2   4  13        0.53        0.64      0.33 o 
  -1   4  13       15.17       18.98      0.81 o 
   0   4  13       21.97       23.98      1.37 o 
   1   4  13        4.27        4.93      0.47 o 
   2   4  13        0.64        0.94      0.33 o 
   3   4  13        3.05        3.38      0.71 o 
  -2   5  13        1.76        2.63      0.40 o 
  -1   5  13        2.33        2.53      0.36 o 
   0   5  13        3.40        4.58      0.43 o 
   1   5  13        2.36        3.01      0.31 o 
   2   5  13        0.05        0.01      0.22 o 
   3   5  13        0.00       -0.18      0.47 o 
  -2   6  13        0.63        0.41      0.34 o 
  -1   6  13        0.00       -0.25      0.25 o 
   0   6  13        5.66        6.23      0.47 o 
   1   6  13        0.10        0.11      0.23 o 
   2   6  13        0.04       -0.13      0.21 o 
   3   6  13        0.19        0.06      0.47 o 
  -2   7  13        0.03       -0.19      0.28 o 
  -1   7  13        1.24        1.30      0.32 o 
   0   7  13        0.00        0.26      0.23 o 
   1   7  13        0.13        0.44      0.26 o 
   2   7  13        3.87        4.37      0.42 o 
  -1   8  13        0.09        0.00      0.29 o 
   0   8  13        1.81        2.46      0.42 o 
   1   8  13        1.33        1.10      0.30 o 
   2   8  13        2.86        3.28      0.33 o 
   0   9  13        0.13        0.40      0.31 o 
   1   9  13        2.48        1.54      0.35 o 
  -1   1  14        0.13        0.12      0.47 o 
   0   1  14        0.17       -0.10      0.33 o 
  -1   2  14        1.48        1.78      0.65 o 
   0   2  14        5.97        6.22      0.95 o 
   1   2  14        0.57        0.66      0.36 o 
  -1   3  14        4.16        5.63      0.83 o 
   0   3  14        1.57        2.19      0.65 o 
   1   3  14        3.52        3.18      0.46 o 
  -1   4  14        0.26       -0.36      0.41 o 
   0   4  14        4.38        6.16      0.89 o 
   1   4  14       10.46       13.77      0.76 o 
  -1   5  14        0.88        0.95      0.53 o 
   0   5  14        8.12        9.00      1.01 o 
   1   5  14        0.05        0.18      0.41 o 
  -1   6  14        0.82        1.24      0.59 o 
   0   6  14        0.98        0.74      0.44 o 
   1   6  14        0.39        0.47      0.34 o 
   0   7  14        0.00        0.12      0.41 o 
                                                 
